# Supplementary material for: Imprints of independent allopolyploid formations on patterns of gene expression in two sibling yarrow species (Achillea, Asteraceae)
Source: BMC Genomics. 2021 Apr 13;22:264. doi: 10.1186/s12864-021-07566-6 (PMC8045213; doi:10.1186/s12864-021-07566-6)
Supplement: Supplementary file 6 — Additional file 6. Full information of enriched GO terms of genes specifically coexpressed by each allotetraploid species with each of its diploid progenitors as shown in Fig. 1. The top ten most enriched GO terms related to biological process (BP) of genes specifically coexpressed of each allotetraploid species with its sympatric diploid A. acuminata are shown in Fig. 2. [file 12864_2021_7566_MOESM6_ESM.xlsx]

## Sheet: alp-acuARX_GO enrichment
Enriched GO terms of genes spcifically coexpressed by allopolyploid Achillea alpina with its sympatric diploid A. acuminata in Arxan Mountain (Corresponding to Figure 1 and Figure 2)
Class	GO.ID	Term	Annotated	Significant	Expected	P.value	P.adjust	Genelist
BP	GO:0006624	vacuolar protein processing	4	4	0.25	1.6e-05	0.016384	ALP61334.c3g4i1,ALP61334.c3g4i4,ALP61334.c3g4i6,ALP61334.c3g4i7
BP	GO:0006950	response to stress	1164	107	74.07	4.7e-05	0.024064	ALP104083.c0g1i1,ALP17342.c0g1i1,ALP17907.c0g1i1,ALP18365.c0g1i1,ALP18590.c0g1i1,ALP18848.c0g1i1,ALP24029.c0g1i1,ALP24029.c0g2i1,ALP24599.c0g1i1,ALP27077.c0g1i1,ALP30235.c0g1i1,ALP30267.c0g1i1,ALP30307.c0g2i1,ALP33870.c0g1i2,ALP34064.c0g2i1,ALP36677.c0g1i1,ALP38151.c0g1i1,ALP38432.c1g1i1,ALP38461.c0g2i1,ALP39727.c0g1i3,ALP40004.c0g1i1,ALP41411.c0g2i1,ALP42053.c1g1i1,ALP43548.c0g1i1,ALP44197.c0g2i…
MF	GO:0004197	cysteine-type endopeptidase activity	5	4	0.33	9e-05	0.0567	ALP61334.c3g4i1,ALP61334.c3g4i4,ALP61334.c3g4i6,ALP61334.c3g4i7
BP	GO:0015074	DNA integration	150	22	9.55	0.0002	0.0295822	ALP28036.c0g1i1,ALP28036.c0g2i1,ALP31936.c0g1i1,ALP39755.c2g1i1,ALP45483.c0g1i1,ALP45736.c0g2i2,ALP46554.c1g1i1,ALP46953.c0g2i1,ALP48337.c1g1i1,ALP50414.c0g1i2,ALP56552.c1g2i1,ALP58979.c1g1i1,ALP59104.c1g1i1,ALP59104.c1g1i3,ALP61264.c3g1i3,ALP63520.c1g3i8,ALP64475.c2g4i1,ALP64589.c4g1i1,ALP64929.c1g1i1,ALP65006.c0g1i2,ALP65077.c3g7i1,ALP98967.c0g1i1
BP	GO:0006952	defense response	520	54	33.09	0.00023	0.0295822	ALP17342.c0g1i1,ALP18848.c0g1i1,ALP24599.c0g1i1,ALP30235.c0g1i1,ALP34064.c0g2i1,ALP38432.c1g1i1,ALP41411.c0g2i1,ALP42053.c1g1i1,ALP45945.c0g1i3,ALP45945.c0g2i1,ALP45945.c0g3i2,ALP48559.c0g1i1,ALP50962.c0g5i4,ALP5272.c0g1i1,ALP53893.c0g6i1,ALP54284.c1g1i1,ALP54284.c1g1i2,ALP5512.c0g1i1,ALP55154.c2g1i2,ALP55154.c2g1i3,ALP55447.c0g1i1,ALP56796.c3g2i1,ALP57601.c0g1i1,ALP59373.c1g5i1,ALP59373.c1g6i2,A…
BP	GO:0000304	response to singlet oxygen	3	3	0.19	0.00026	0.0295822	ALP64837.c2g1i1,ALP64837.c2g1i3,ALP64837.c3g1i2
BP	GO:0010343	singlet oxygen-mediated programmed cell death	3	3	0.19	0.00026	0.0295822	ALP64837.c2g1i1,ALP64837.c2g1i3,ALP64837.c3g1i2
BP	GO:0036473	cell death in response to oxidative stress	3	3	0.19	0.00026	0.0295822	ALP64837.c2g1i1,ALP64837.c2g1i3,ALP64837.c3g1i2
BP	GO:0071452	cellular response to singlet oxygen	3	3	0.19	0.00026	0.0295822	ALP64837.c2g1i1,ALP64837.c2g1i3,ALP64837.c3g1i2
BP	GO:0097468	programmed cell death in response to reactive oxygen species	3	3	0.19	0.00026	0.0295822	ALP64837.c2g1i1,ALP64837.c2g1i3,ALP64837.c3g1i2
CC	GO:0030660	Golgi-associated vesicle membrane	58	11	3.56	0.00069	0.0984	ALP41320.c0g1i2,ALP41320.c0g2i1,ALP48749.c0g1i1,ALP50227.c0g1i1,ALP50227.c0g1i2,ALP55055.c1g1i2,ALP55055.c1g1i3,ALP55854.c1g1i1,ALP63643.c0g1i1,ALP64616.c1g2i2,ALP64616.c1g2i5
BP	GO:0009607	response to biotic stimulus	74	13	4.71	0.00071	0.072704	ALP17342.c0g1i1,ALP18848.c0g1i1,ALP5512.c0g1i1,ALP55154.c2g1i2,ALP55154.c2g1i3,ALP55447.c0g1i1,ALP59373.c1g5i1,ALP59373.c1g6i2,ALP59373.c1g7i1,ALP59373.c2g1i1,ALP65838.c0g1i1,ALP66314.c0g1i1,ALP99980.c0g1i1
CC	GO:0005798	Golgi-associated vesicle	59	11	3.62	0.0008	0.0984	ALP41320.c0g1i2,ALP41320.c0g2i1,ALP48749.c0g1i1,ALP50227.c0g1i1,ALP50227.c0g1i2,ALP55055.c1g1i2,ALP55055.c1g1i3,ALP55854.c1g1i1,ALP63643.c0g1i1,ALP64616.c1g2i2,ALP64616.c1g2i5
BP	GO:0006259	DNA metabolic process	718	67	45.69	0.00091	0.0847127	ALP104083.c0g1i1,ALP18365.c0g1i1,ALP18996.c0g1i1,ALP24029.c0g1i1,ALP24029.c0g2i1,ALP27077.c0g1i1,ALP28036.c0g1i1,ALP28036.c0g2i1,ALP31936.c0g1i1,ALP36677.c0g1i1,ALP38151.c0g1i1,ALP39755.c2g1i1,ALP40558.c1g1i1,ALP45289.c0g1i1,ALP45335.c0g1i1,ALP45483.c0g1i1,ALP45736.c0g2i2,ALP46394.c0g1i1,ALP46554.c1g1i1,ALP46953.c0g2i1,ALP48337.c1g1i1,ALP48856.c0g2i1,ALP49899.c0g1i2,ALP50414.c0g1i2,ALP50721.c1g2i…
CC	GO:0005886	plasma membrane	321	34	19.69	0.0013	0.1066	ALP17342.c0g1i1,ALP37534.c0g1i1,ALP37534.c0g1i2,ALP41320.c0g1i2,ALP41320.c0g2i1,ALP45791.c0g1i1,ALP46418.c0g1i1,ALP48749.c0g1i1,ALP49044.c0g1i2,ALP50583.c0g1i1,ALP52454.c0g1i3,ALP53336.c0g1i3,ALP53336.c0g1i6,ALP53412.c1g1i3,ALP55513.c0g2i3,ALP56796.c3g2i1,ALP57303.c0g1i1,ALP57601.c0g1i1,ALP58605.c0g1i5,ALP58685.c2g5i1,ALP58685.c2g5i3,ALP60983.c0g1i1,ALP61130.c3g1i2,ALP61899.c1g3i8,ALP62454.c0g1i1…
MF	GO:0016705	oxidoreductase activity, acting on paired donors, with incorporation or reduction of molecular oxygen	476	49	31.46	0.0014	0.2772	ALP19497.c0g2i1,ALP23898.c0g2i1,ALP24543.c0g1i1,ALP2588.c0g2i1,ALP27597.c0g1i1,ALP32300.c0g2i1,ALP35059.c0g4i2,ALP35675.c0g1i1,ALP37243.c0g2i1,ALP37295.c0g1i2,ALP37314.c0g1i1,ALP37665.c0g1i1,ALP42880.c1g1i2,ALP44779.c0g1i1,ALP45642.c0g1i2,ALP45642.c0g1i3,ALP45642.c0g1i6,ALP45642.c0g1i7,ALP48168.c1g4i1,ALP48586.c1g1i1,ALP49808.c1g1i6,ALP50551.c0g2i2,ALP50800.c0g2i1,ALP52222.c0g1i2,ALP52703.c0g1i1,…
BP	GO:0006420	arginyl-tRNA aminoacylation	162	21	10.31	0.00144	0.12288	ALP25445.c0g1i1,ALP39349.c1g1i1,ALP39829.c1g1i1,ALP41849.c0g2i1,ALP47327.c0g1i18,ALP49011.c0g2i1,ALP55529.c5g5i2,ALP5595.c0g2i1,ALP56590.c2g2i2,ALP57032.c2g1i1,ALP57032.c2g2i1,ALP57492.c3g5i1,ALP58880.c1g1i1,ALP58880.c1g1i2,ALP59622.c3g1i1,ALP59622.c4g1i7,ALP59622.c5g4i1,ALP59622.c5g4i2,ALP62982.c2g1i1,ALP62982.c2g1i2,ALP7750.c0g1i1
CC	GO:0005773	vacuole	86	13	5.28	0.00214	0.126122	ALP49044.c0g1i2,ALP49386.c0g1i1,ALP49386.c0g1i5,ALP53336.c0g1i3,ALP53336.c0g1i6,ALP55854.c1g1i1,ALP60884.c0g1i5,ALP61334.c3g4i1,ALP61334.c3g4i4,ALP61334.c3g4i6,ALP61334.c3g4i7,ALP61766.c0g3i11,ALP61766.c0g3i6
BP	GO:0001763	morphogenesis of a branching structure	5	3	0.32	0.00233	0.159061	ALP47150.c0g2i1,ALP47150.c0g2i2,ALP56181.c0g1i1
BP	GO:0010223	secondary shoot formation	5	3	0.32	0.00233	0.159061	ALP47150.c0g2i1,ALP47150.c0g2i2,ALP56181.c0g1i1
BP	GO:0010346	shoot axis formation	5	3	0.32	0.00233	0.159061	ALP47150.c0g2i1,ALP47150.c0g2i2,ALP56181.c0g1i1
MF	GO:0004814	arginine-tRNA ligase activity	162	21	10.71	0.0024	0.2772	ALP25445.c0g1i1,ALP39349.c1g1i1,ALP39829.c1g1i1,ALP41849.c0g2i1,ALP47327.c0g1i18,ALP49011.c0g2i1,ALP55529.c5g5i2,ALP5595.c0g2i1,ALP56590.c2g2i2,ALP57032.c2g1i1,ALP57032.c2g2i1,ALP57492.c3g5i1,ALP58880.c1g1i1,ALP58880.c1g1i2,ALP59622.c3g1i1,ALP59622.c4g1i7,ALP59622.c5g4i1,ALP59622.c5g4i2,ALP62982.c2g1i1,ALP62982.c2g1i2,ALP7750.c0g1i1
MF	GO:0004812	aminoacyl-tRNA ligase activity	289	32	19.1	0.0029	0.2772	ALP23447.c0g1i1,ALP25445.c0g1i1,ALP32888.c0g2i1,ALP39349.c1g1i1,ALP39829.c1g1i1,ALP41849.c0g2i1,ALP47327.c0g1i18,ALP48532.c0g1i10,ALP49011.c0g2i1,ALP50538.c2g2i1,ALP55529.c5g5i2,ALP5595.c0g2i1,ALP56590.c2g2i2,ALP57032.c2g1i1,ALP57032.c2g2i1,ALP57492.c3g5i1,ALP58880.c1g1i1,ALP58880.c1g1i2,ALP59262.c3g1i3,ALP59622.c3g1i1,ALP59622.c4g1i7,ALP59622.c5g4i1,ALP59622.c5g4i2,ALP62012.c3g2i1,ALP62012.c3g2i…
MF	GO:0016875	ligase activity, forming carbon-oxygen bonds	289	32	19.1	0.0029	0.2772	ALP23447.c0g1i1,ALP25445.c0g1i1,ALP32888.c0g2i1,ALP39349.c1g1i1,ALP39829.c1g1i1,ALP41849.c0g2i1,ALP47327.c0g1i18,ALP48532.c0g1i10,ALP49011.c0g2i1,ALP50538.c2g2i1,ALP55529.c5g5i2,ALP5595.c0g2i1,ALP56590.c2g2i2,ALP57032.c2g1i1,ALP57032.c2g2i1,ALP57492.c3g5i1,ALP58880.c1g1i1,ALP58880.c1g1i2,ALP59262.c3g1i3,ALP59622.c3g1i1,ALP59622.c4g1i7,ALP59622.c5g4i1,ALP59622.c5g4i2,ALP62012.c3g2i1,ALP62012.c3g2i…
MF	GO:0016876	ligase activity, forming aminoacyl-tRNA and related compounds	289	32	19.1	0.0029	0.2772	ALP23447.c0g1i1,ALP25445.c0g1i1,ALP32888.c0g2i1,ALP39349.c1g1i1,ALP39829.c1g1i1,ALP41849.c0g2i1,ALP47327.c0g1i18,ALP48532.c0g1i10,ALP49011.c0g2i1,ALP50538.c2g2i1,ALP55529.c5g5i2,ALP5595.c0g2i1,ALP56590.c2g2i2,ALP57032.c2g1i1,ALP57032.c2g2i1,ALP57492.c3g5i1,ALP58880.c1g1i1,ALP58880.c1g1i2,ALP59262.c3g1i3,ALP59622.c3g1i1,ALP59622.c4g1i7,ALP59622.c5g4i1,ALP59622.c5g4i2,ALP62012.c3g2i1,ALP62012.c3g2i…
CC	GO:0044614	nuclear pore cytoplasmic filaments	2	2	0.12	0.00376	0.126122	ALP52388.c3g2i6,ALP52388.c3g4i1
MF	GO:0051213	dioxygenase activity	180	22	11.9	0.0039	0.2772	ALP11193.c0g2i1,ALP18365.c0g1i1,ALP28850.c0g2i1,ALP37502.c0g1i1,ALP42206.c0g1i1,ALP43169.c0g2i1,ALP45766.c0g1i1,ALP48856.c0g2i1,ALP49134.c0g1i3,ALP52764.c0g1i1,ALP55714.c1g3i1,ALP56642.c0g1i6,ALP57949.c0g1i1,ALP57949.c3g1i8,ALP61572.c0g1i6,ALP63004.c2g1i1,ALP63495.c0g2i1,ALP64802.c0g1i3,ALP64802.c0g1i9,ALP65136.c1g3i4,ALP65136.c1g3i5,ALP80113.c0g1i1
MF	GO:0019199	transmembrane receptor protein kinase activity	17	5	1.12	0.004	0.2772	ALP52304.c0g1i1,ALP54513.c0g2i2,ALP54893.c0g1i3,ALP54893.c0g1i5,ALP55851.c0g2i2
BP	GO:0000973	posttranscriptional tethering of RNA polymerase II gene DNA at nuclear periphery	2	2	0.13	0.00404	0.196998	ALP52388.c3g2i6,ALP52388.c3g4i1
BP	GO:0034397	telomere localization	2	2	0.13	0.00404	0.196998	ALP52388.c3g2i6,ALP52388.c3g4i1
BP	GO:0034398	telomere tethering at nuclear periphery	2	2	0.13	0.00404	0.196998	ALP52388.c3g2i6,ALP52388.c3g4i1
BP	GO:0050000	chromosome localization	2	2	0.13	0.00404	0.196998	ALP52388.c3g2i6,ALP52388.c3g4i1
BP	GO:0060688	regulation of morphogenesis of a branching structure	2	2	0.13	0.00404	0.196998	ALP47150.c0g2i1,ALP47150.c0g2i2
BP	GO:2000032	regulation of secondary shoot formation	2	2	0.13	0.00404	0.196998	ALP47150.c0g2i1,ALP47150.c0g2i2
BP	GO:0006418	tRNA aminoacylation for protein translation	284	30	18.07	0.0043	0.200145	ALP23447.c0g1i1,ALP25445.c0g1i1,ALP32888.c0g2i1,ALP39349.c1g1i1,ALP39829.c1g1i1,ALP41849.c0g2i1,ALP47327.c0g1i18,ALP48532.c0g1i10,ALP49011.c0g2i1,ALP50538.c2g2i1,ALP55529.c5g5i2,ALP5595.c0g2i1,ALP56590.c2g2i2,ALP57032.c2g1i1,ALP57032.c2g2i1,ALP57492.c3g5i1,ALP58880.c1g1i1,ALP58880.c1g1i2,ALP59262.c3g1i3,ALP59622.c3g1i1,ALP59622.c4g1i7,ALP59622.c5g4i1,ALP59622.c5g4i2,ALP62982.c2g1i1,ALP62982.c2g1i…
MF	GO:0017056	structural constituent of nuclear pore	11	4	0.73	0.0043	0.2772	ALP52388.c3g2i6,ALP52388.c3g4i1,ALP58685.c2g5i1,ALP58685.c2g5i3
MF	GO:0098519	nucleotide phosphatase activity, acting on free nucleotides	2	2	0.13	0.0044	0.2772	ALP50271.c0g1i2,ALP50271.c0g1i4
BP	GO:0043038	amino acid activation	288	30	18.33	0.00525	0.224	ALP23447.c0g1i1,ALP25445.c0g1i1,ALP32888.c0g2i1,ALP39349.c1g1i1,ALP39829.c1g1i1,ALP41849.c0g2i1,ALP47327.c0g1i18,ALP48532.c0g1i10,ALP49011.c0g2i1,ALP50538.c2g2i1,ALP55529.c5g5i2,ALP5595.c0g2i1,ALP56590.c2g2i2,ALP57032.c2g1i1,ALP57032.c2g2i1,ALP57492.c3g5i1,ALP58880.c1g1i1,ALP58880.c1g1i2,ALP59262.c3g1i3,ALP59622.c3g1i1,ALP59622.c4g1i7,ALP59622.c5g4i1,ALP59622.c5g4i2,ALP62982.c2g1i1,ALP62982.c2g1i…
BP	GO:0043039	tRNA aminoacylation	288	30	18.33	0.00525	0.224	ALP23447.c0g1i1,ALP25445.c0g1i1,ALP32888.c0g2i1,ALP39349.c1g1i1,ALP39829.c1g1i1,ALP41849.c0g2i1,ALP47327.c0g1i18,ALP48532.c0g1i10,ALP49011.c0g2i1,ALP50538.c2g2i1,ALP55529.c5g5i2,ALP5595.c0g2i1,ALP56590.c2g2i2,ALP57032.c2g1i1,ALP57032.c2g2i1,ALP57492.c3g5i1,ALP58880.c1g1i1,ALP58880.c1g1i2,ALP59262.c3g1i3,ALP59622.c3g1i1,ALP59622.c4g1i7,ALP59622.c5g4i1,ALP59622.c5g4i2,ALP62982.c2g1i1,ALP62982.c2g1i…
BP	GO:0010035	response to inorganic substance	35	7	2.23	0.00576	0.23593	ALP104910.c0g1i1,ALP39727.c0g1i3,ALP44197.c0g2i1,ALP49081.c0g2i3,ALP64837.c2g1i1,ALP64837.c2g1i3,ALP64837.c3g1i2
CC	GO:0071944	cell periphery	476	43	29.2	0.00688	0.126122	ALP17342.c0g1i1,ALP18798.c0g2i1,ALP31643.c0g1i1,ALP37534.c0g1i1,ALP37534.c0g1i2,ALP41320.c0g1i2,ALP41320.c0g2i1,ALP45791.c0g1i1,ALP46418.c0g1i1,ALP47802.c0g1i1,ALP48749.c0g1i1,ALP49044.c0g1i2,ALP50583.c0g1i1,ALP52454.c0g1i3,ALP53336.c0g1i3,ALP53336.c0g1i6,ALP53412.c1g1i3,ALP53596.c0g3i1,ALP55154.c2g1i2,ALP55154.c2g1i3,ALP55513.c0g2i3,ALP56796.c3g2i1,ALP57303.c0g1i1,ALP57601.c0g1i1,ALP58605.c0g1i5…
BP	GO:0012501	programmed cell death	7	3	0.45	0.0074	0.291446	ALP64837.c2g1i1,ALP64837.c2g1i3,ALP64837.c3g1i2
CC	GO:0030126	COPI vesicle coat	38	7	2.33	0.00756	0.126122	ALP50227.c0g1i1,ALP50227.c0g1i2,ALP55055.c1g1i2,ALP55055.c1g1i3,ALP63643.c0g1i1,ALP64616.c1g2i2,ALP64616.c1g2i5
CC	GO:0030137	COPI-coated vesicle	38	7	2.33	0.00756	0.126122	ALP50227.c0g1i1,ALP50227.c0g1i2,ALP55055.c1g1i2,ALP55055.c1g1i3,ALP63643.c0g1i1,ALP64616.c1g2i2,ALP64616.c1g2i5
CC	GO:0030663	COPI-coated vesicle membrane	38	7	2.33	0.00756	0.126122	ALP50227.c0g1i1,ALP50227.c0g1i2,ALP55055.c1g1i2,ALP55055.c1g1i3,ALP63643.c0g1i1,ALP64616.c1g2i2,ALP64616.c1g2i5
CC	GO:0016023	cytoplasmic membrane-bounded vesicle	100	13	6.13	0.00797	0.126122	ALP41320.c0g1i2,ALP41320.c0g2i1,ALP48749.c0g1i1,ALP50227.c0g1i1,ALP50227.c0g1i2,ALP55055.c1g1i2,ALP55055.c1g1i3,ALP55854.c1g1i1,ALP61899.c1g3i8,ALP61899.c1g3i9,ALP63643.c0g1i1,ALP64616.c1g2i2,ALP64616.c1g2i5
CC	GO:0031410	cytoplasmic vesicle	100	13	6.13	0.00797	0.126122	ALP41320.c0g1i2,ALP41320.c0g2i1,ALP48749.c0g1i1,ALP50227.c0g1i1,ALP50227.c0g1i2,ALP55055.c1g1i2,ALP55055.c1g1i3,ALP55854.c1g1i1,ALP61899.c1g3i8,ALP61899.c1g3i9,ALP63643.c0g1i1,ALP64616.c1g2i2,ALP64616.c1g2i5
CC	GO:0031982	vesicle	100	13	6.13	0.00797	0.126122	ALP41320.c0g1i2,ALP41320.c0g2i1,ALP48749.c0g1i1,ALP50227.c0g1i1,ALP50227.c0g1i2,ALP55055.c1g1i2,ALP55055.c1g1i3,ALP55854.c1g1i1,ALP61899.c1g3i8,ALP61899.c1g3i9,ALP63643.c0g1i1,ALP64616.c1g2i2,ALP64616.c1g2i5
CC	GO:0031988	membrane-bounded vesicle	100	13	6.13	0.00797	0.126122	ALP41320.c0g1i2,ALP41320.c0g2i1,ALP48749.c0g1i1,ALP50227.c0g1i1,ALP50227.c0g1i2,ALP55055.c1g1i2,ALP55055.c1g1i3,ALP55854.c1g1i1,ALP61899.c1g3i8,ALP61899.c1g3i9,ALP63643.c0g1i1,ALP64616.c1g2i2,ALP64616.c1g2i5
MF	GO:0004499	N,N-dimethylaniline monooxygenase activity	28	6	1.85	0.0088	0.369957	ALP37314.c0g1i1,ALP56899.c0g1i1,ALP57917.c1g11i11,ALP57917.c1g11i3,ALP57917.c1g11i5,ALP64063.c0g1i3
MF	GO:0016462	pyrophosphatase activity	1540	125	101.79	0.0091	0.369957	ALP101352.c0g1i1,ALP104083.c0g1i1,ALP11683.c0g1i1,ALP18996.c0g1i1,ALP24029.c0g1i1,ALP24029.c0g2i1,ALP25100.c0g1i1,ALP27077.c0g1i1,ALP28676.c0g1i1,ALP34226.c0g1i1,ALP40004.c0g1i1,ALP40555.c0g1i1,ALP40558.c1g1i1,ALP41864.c0g1i1,ALP42488.c0g3i2,ALP43349.c0g1i1,ALP43949.c0g1i1,ALP45289.c0g1i1,ALP45448.c0g1i1,ALP46394.c0g1i1,ALP46479.c0g1i2,ALP46560.c0g4i12,ALP46560.c0g4i5,ALP47045.c0g1i5,ALP47092.c2g…
MF	GO:0015171	amino acid transmembrane transporter activity	29	6	1.92	0.0105	0.369957	ALP44279.c0g2i1,ALP44279.c0g2i2,ALP44616.c0g1i2,ALP45020.c0g2i1,ALP63189.c0g1i1,ALP63189.c1g1i2
CC	GO:0016602	CCAAT-binding factor complex	3	2	0.18	0.01082	0.126122	ALP53642.c1g1i2,ALP58763.c0g1i3
CC	GO:0033061	DNA recombinase mediator complex	3	2	0.18	0.01082	0.126122	ALP24029.c0g1i1,ALP24029.c0g2i1
CC	GO:0033063	Rad51B-Rad51C-Rad51D-XRCC2 complex	3	2	0.18	0.01082	0.126122	ALP24029.c0g1i1,ALP24029.c0g2i1
CC	GO:0044611	nuclear pore inner ring	3	2	0.18	0.01082	0.126122	ALP58685.c2g5i1,ALP58685.c2g5i3
BP	GO:0050896	response to stimulus	1898	144	120.78	0.01097	0.330524	ALP104083.c0g1i1,ALP104910.c0g1i1,ALP15795.c0g1i1,ALP17342.c0g1i1,ALP17587.c0g1i1,ALP17907.c0g1i1,ALP18365.c0g1i1,ALP18590.c0g1i1,ALP18848.c0g1i1,ALP23918.c0g1i1,ALP24029.c0g1i1,ALP24029.c0g2i1,ALP24599.c0g1i1,ALP25100.c0g1i1,ALP27077.c0g1i1,ALP30235.c0g1i1,ALP30267.c0g1i1,ALP30307.c0g2i1,ALP33870.c0g1i2,ALP34064.c0g2i1,ALP35020.c0g1i1,ALP36677.c0g1i1,ALP38151.c0g1i1,ALP38432.c1g1i1,ALP38461.c0g2…
BP	GO:0090304	nucleic acid metabolic process	2908	212	185.05	0.01103	0.330524	ALP102744.c0g1i1,ALP104083.c0g1i1,ALP13786.c0g2i1,ALP18365.c0g1i1,ALP18996.c0g1i1,ALP19497.c0g2i1,ALP20036.c0g1i1,ALP21930.c0g1i1,ALP23447.c0g1i1,ALP24029.c0g1i1,ALP24029.c0g2i1,ALP25445.c0g1i1,ALP25640.c0g1i1,ALP27077.c0g1i1,ALP27247.c1g1i1,ALP28036.c0g1i1,ALP28036.c0g2i1,ALP29404.c1g2i1,ALP31760.c0g1i1,ALP31936.c0g1i1,ALP32888.c0g2i1,ALP342.c0g2i1,ALP35511.c0g1i1,ALP36005.c0g2i1,ALP36260.c0g2i1…
MF	GO:0009678	hydrogen-translocating pyrophosphatase activity	14	4	0.93	0.0111	0.369957	ALP43949.c0g1i1,ALP48266.c0g1i3,ALP50914.c0g1i4,ALP63539.c3g1i1
MF	GO:0016818	hydrolase activity, acting on acid anhydrides, in phosphorus-containing anhydrides	1551	125	102.51	0.0112	0.369957	ALP101352.c0g1i1,ALP104083.c0g1i1,ALP11683.c0g1i1,ALP18996.c0g1i1,ALP24029.c0g1i1,ALP24029.c0g2i1,ALP25100.c0g1i1,ALP27077.c0g1i1,ALP28676.c0g1i1,ALP34226.c0g1i1,ALP40004.c0g1i1,ALP40555.c0g1i1,ALP40558.c1g1i1,ALP41864.c0g1i1,ALP42488.c0g3i2,ALP43349.c0g1i1,ALP43949.c0g1i1,ALP45289.c0g1i1,ALP45448.c0g1i1,ALP46394.c0g1i1,ALP46479.c0g1i2,ALP46560.c0g4i12,ALP46560.c0g4i5,ALP47045.c0g1i5,ALP47092.c2g…
CC	GO:0012506	vesicle membrane	82	11	5.03	0.01122	0.126122	ALP41320.c0g1i2,ALP41320.c0g2i1,ALP48749.c0g1i1,ALP50227.c0g1i1,ALP50227.c0g1i2,ALP55055.c1g1i2,ALP55055.c1g1i3,ALP55854.c1g1i1,ALP63643.c0g1i1,ALP64616.c1g2i2,ALP64616.c1g2i5
CC	GO:0030659	cytoplasmic vesicle membrane	82	11	5.03	0.01122	0.126122	ALP41320.c0g1i2,ALP41320.c0g2i1,ALP48749.c0g1i1,ALP50227.c0g1i1,ALP50227.c0g1i2,ALP55055.c1g1i2,ALP55055.c1g1i3,ALP55854.c1g1i1,ALP63643.c0g1i1,ALP64616.c1g2i2,ALP64616.c1g2i5
BP	GO:0000972	transcription-dependent tethering of RNA polymerase II gene DNA at nuclear periphery	3	2	0.19	0.01162	0.330524	ALP52388.c3g2i6,ALP52388.c3g4i1
BP	GO:0006972	hyperosmotic response	3	2	0.19	0.01162	0.330524	ALP53336.c0g1i3,ALP53336.c0g1i6
BP	GO:0010959	regulation of metal ion transport	3	2	0.19	0.01162	0.330524	ALP53336.c0g1i3,ALP53336.c0g1i6
BP	GO:0032844	regulation of homeostatic process	3	2	0.19	0.01162	0.330524	ALP53336.c0g1i3,ALP53336.c0g1i6
BP	GO:0042538	hyperosmotic salinity response	3	2	0.19	0.01162	0.330524	ALP53336.c0g1i3,ALP53336.c0g1i6
BP	GO:0043266	regulation of potassium ion transport	3	2	0.19	0.01162	0.330524	ALP53336.c0g1i3,ALP53336.c0g1i6
BP	GO:1900618	regulation of shoot system morphogenesis	3	2	0.19	0.01162	0.330524	ALP47150.c0g2i1,ALP47150.c0g2i2
BP	GO:2000021	regulation of ion homeostasis	3	2	0.19	0.01162	0.330524	ALP53336.c0g1i3,ALP53336.c0g1i6
MF	GO:0016817	hydrolase activity, acting on acid anhydrides	1581	127	104.5	0.0117	0.369957	ALP101352.c0g1i1,ALP104083.c0g1i1,ALP11683.c0g1i1,ALP18996.c0g1i1,ALP24029.c0g1i1,ALP24029.c0g2i1,ALP25100.c0g1i1,ALP27077.c0g1i1,ALP28676.c0g1i1,ALP34226.c0g1i1,ALP40004.c0g1i1,ALP40555.c0g1i1,ALP40558.c1g1i1,ALP41864.c0g1i1,ALP42488.c0g3i2,ALP43349.c0g1i1,ALP43949.c0g1i1,ALP45289.c0g1i1,ALP45448.c0g1i1,ALP46394.c0g1i1,ALP46479.c0g1i2,ALP46560.c0g4i12,ALP46560.c0g4i5,ALP47045.c0g1i5,ALP47092.c2g…
CC	GO:0030117	membrane coat	128	15	7.85	0.01171	0.126122	ALP41320.c0g1i2,ALP41320.c0g2i1,ALP46017.c0g1i1,ALP46017.c0g1i2,ALP48749.c0g1i1,ALP50227.c0g1i1,ALP50227.c0g1i2,ALP55055.c1g1i2,ALP55055.c1g1i3,ALP58700.c1g1i1,ALP63643.c0g1i1,ALP64364.c2g2i3,ALP64616.c1g2i2,ALP64616.c1g2i5,ALP81445.c0g1i1
CC	GO:0048475	coated membrane	128	15	7.85	0.01171	0.126122	ALP41320.c0g1i2,ALP41320.c0g2i1,ALP46017.c0g1i1,ALP46017.c0g1i2,ALP48749.c0g1i1,ALP50227.c0g1i1,ALP50227.c0g1i2,ALP55055.c1g1i2,ALP55055.c1g1i3,ALP58700.c1g1i1,ALP63643.c0g1i1,ALP64364.c2g2i3,ALP64616.c1g2i2,ALP64616.c1g2i5,ALP81445.c0g1i1
MF	GO:0043168	anion binding	6341	457	419.11	0.0121	0.369957	ALP101352.c0g1i1,ALP102262.c0g1i1,ALP11526.c0g2i1,ALP11683.c0g1i1,ALP11767.c0g2i1,ALP13781.c0g1i1,ALP15795.c0g1i1,ALP17342.c0g1i1,ALP18996.c0g1i1,ALP21809.c0g2i1,ALP23447.c0g1i1,ALP23918.c0g1i1,ALP24029.c0g1i1,ALP24029.c0g2i1,ALP24599.c0g1i1,ALP25100.c0g1i1,ALP25445.c0g1i1,ALP25530.c0g1i1,ALP2618.c0g1i1,ALP27075.c0g1i1,ALP27077.c0g1i1,ALP27538.c0g3i1,ALP28676.c0g1i1,ALP28902.c0g1i1,ALP30235.c0g1i…
CC	GO:0044433	cytoplasmic vesicle part	83	11	5.09	0.01224	0.126122	ALP41320.c0g1i2,ALP41320.c0g2i1,ALP48749.c0g1i1,ALP50227.c0g1i1,ALP50227.c0g1i2,ALP55055.c1g1i2,ALP55055.c1g1i3,ALP55854.c1g1i1,ALP63643.c0g1i1,ALP64616.c1g2i2,ALP64616.c1g2i5
MF	GO:0004652	polynucleotide adenylyltransferase activity	22	5	1.45	0.0128	0.369957	ALP61234.c0g1i1,ALP61234.c4g1i1,ALP64075.c4g3i13,ALP64075.c4g3i25,ALP64075.c4g3i6
CC	GO:0098805	whole membrane	203	21	12.45	0.0131	0.126122	ALP41320.c0g1i2,ALP41320.c0g2i1,ALP41864.c0g1i1,ALP47056.c0g1i3,ALP48749.c0g1i1,ALP49044.c0g1i2,ALP49386.c0g1i1,ALP49386.c0g1i5,ALP50227.c0g1i1,ALP50227.c0g1i2,ALP53336.c0g1i3,ALP53336.c0g1i6,ALP55055.c1g1i2,ALP55055.c1g1i3,ALP55854.c1g1i1,ALP60884.c0g1i5,ALP61766.c0g3i11,ALP61766.c0g3i6,ALP63643.c0g1i1,ALP64616.c1g2i2,ALP64616.c1g2i5
CC	GO:0030135	coated vesicle	95	12	5.83	0.01314	0.126122	ALP41320.c0g1i2,ALP41320.c0g2i1,ALP48749.c0g1i1,ALP50227.c0g1i1,ALP50227.c0g1i2,ALP55055.c1g1i2,ALP55055.c1g1i3,ALP61899.c1g3i8,ALP61899.c1g3i9,ALP63643.c0g1i1,ALP64616.c1g2i2,ALP64616.c1g2i5
CC	GO:0030120	vesicle coat	73	10	4.48	0.01325	0.126122	ALP41320.c0g1i2,ALP41320.c0g2i1,ALP48749.c0g1i1,ALP50227.c0g1i1,ALP50227.c0g1i2,ALP55055.c1g1i2,ALP55055.c1g1i3,ALP63643.c0g1i1,ALP64616.c1g2i2,ALP64616.c1g2i5
BP	GO:0006310	DNA recombination	114	14	7.25	0.01328	0.367533	ALP24029.c0g1i1,ALP24029.c0g2i1,ALP36677.c0g1i1,ALP51130.c0g4i2,ALP51130.c0g5i1,ALP56971.c3g1i12,ALP56976.c0g1i5,ALP60560.c4g5i1,ALP62012.c3g2i1,ALP62012.c3g2i4,ALP62377.c0g1i12,ALP62377.c0g1i2,ALP62377.c0g1i5,ALP62377.c0g1i8
CC	GO:0048046	apoplast	84	11	5.15	0.01333	0.126122	ALP44300.c0g2i1,ALP50050.c0g1i1,ALP50165.c0g1i1,ALP53596.c0g3i1,ALP54677.c1g1i14,ALP54677.c1g1i4,ALP54677.c1g1i7,ALP55509.c0g1i1,ALP56971.c3g1i12,ALP65757.c0g1i1,ALP79695.c0g1i1
MF	GO:0008094	DNA-dependent ATPase activity	144	17	9.52	0.0143	0.369957	ALP18996.c0g1i1,ALP24029.c0g1i1,ALP24029.c0g2i1,ALP40558.c1g1i1,ALP45289.c0g1i1,ALP46394.c0g1i1,ALP50721.c1g2i8,ALP51346.c0g1i3,ALP53228.c0g1i1,ALP54511.c0g2i3,ALP56976.c0g1i5,ALP59998.c3g1i3,ALP59998.c3g1i5,ALP60560.c4g5i1,ALP64385.c1g1i14,ALP64497.c1g1i1,ALP65127.c0g1i1
MF	GO:0008509	anion transmembrane transporter activity	100	13	6.61	0.0144	0.369957	ALP42108.c0g1i1,ALP42108.c0g1i2,ALP44279.c0g2i1,ALP44279.c0g2i2,ALP44616.c0g1i2,ALP45020.c0g2i1,ALP58777.c3g2i16,ALP58777.c3g2i23,ALP58777.c3g2i4,ALP62266.c0g1i1,ALP63189.c0g1i1,ALP63189.c1g1i2,ALP63810.c3g1i1
MF	GO:0005342	organic acid transmembrane transporter activity	31	6	2.05	0.0146	0.369957	ALP44279.c0g2i1,ALP44279.c0g2i2,ALP44616.c0g1i2,ALP45020.c0g2i1,ALP63189.c0g1i1,ALP63189.c1g1i2
MF	GO:0046943	carboxylic acid transmembrane transporter activity	31	6	2.05	0.0146	0.369957	ALP44279.c0g2i1,ALP44279.c0g2i2,ALP44616.c0g1i2,ALP45020.c0g2i1,ALP63189.c0g1i1,ALP63189.c1g1i2
MF	GO:0016717	oxidoreductase activity, acting on paired donors, with oxidation of a pair of donors resulting in the reduction of molecular oxygen to two molecules of water	59	9	3.9	0.0148	0.369957	ALP2588.c0g2i1,ALP35059.c0g4i2,ALP45642.c0g1i2,ALP45642.c0g1i3,ALP45642.c0g1i6,ALP45642.c0g1i7,ALP49808.c1g1i6,ALP53168.c0g1i2,ALP54405.c1g4i2
BP	GO:0010016	shoot system morphogenesis	9	3	0.57	0.01614	0.413184	ALP47150.c0g2i1,ALP47150.c0g2i2,ALP56181.c0g1i1
BP	GO:0034614	cellular response to reactive oxygen species	9	3	0.57	0.01614	0.413184	ALP64837.c2g1i1,ALP64837.c2g1i3,ALP64837.c3g1i2
BP	GO:0051391	tRNA acetylation	9	3	0.57	0.01614	0.413184	ALP59813.c5g1i2,ALP62433.c2g1i15,ALP62433.c2g1i8
CC	GO:0005643	nuclear pore	44	7	2.7	0.01672	0.152338	ALP52388.c3g2i6,ALP52388.c3g4i1,ALP58685.c2g5i1,ALP58685.c2g5i3,ALP61020.c3g1i3,ALP64972.c0g11i7,ALP64972.c0g11i8
MF	GO:0043167	ion binding	9861	690	651.77	0.0175	0.369957	ALP101352.c0g1i1,ALP102262.c0g1i1,ALP104083.c0g1i1,ALP104910.c0g1i1,ALP11193.c0g2i1,ALP11526.c0g2i1,ALP11683.c0g1i1,ALP11767.c0g2i1,ALP13781.c0g1i1,ALP15795.c0g1i1,ALP17342.c0g1i1,ALP17907.c0g1i1,ALP18996.c0g1i1,ALP19497.c0g2i1,ALP19955.c0g1i1,ALP21301.c0g1i1,ALP21809.c0g2i1,ALP21930.c0g1i1,ALP23447.c0g1i1,ALP23898.c0g2i1,ALP23918.c0g1i1,ALP24029.c0g1i1,ALP24029.c0g2i1,ALP24543.c0g1i1,ALP24599.c0…
CC	GO:0016471	vacuolar proton-transporting V-type ATPase complex	17	4	1.04	0.0176	0.15252	ALP49386.c0g1i1,ALP49386.c0g1i5,ALP61766.c0g3i11,ALP61766.c0g3i6
MF	GO:0017111	nucleoside-triphosphatase activity	1507	120	99.61	0.0179	0.369957	ALP101352.c0g1i1,ALP11683.c0g1i1,ALP18996.c0g1i1,ALP24029.c0g1i1,ALP24029.c0g2i1,ALP25100.c0g1i1,ALP27077.c0g1i1,ALP28676.c0g1i1,ALP34226.c0g1i1,ALP40004.c0g1i1,ALP40555.c0g1i1,ALP40558.c1g1i1,ALP41864.c0g1i1,ALP42488.c0g3i2,ALP43349.c0g1i1,ALP45289.c0g1i1,ALP45448.c0g1i1,ALP46394.c0g1i1,ALP46479.c0g1i2,ALP46560.c0g4i12,ALP46560.c0g4i5,ALP47045.c0g1i5,ALP47092.c2g2i1,ALP48341.c1g1i1,ALP48938.c0g1…
CC	GO:0005576	extracellular region	248	24	15.21	0.01798	0.15252	ALP17907.c0g1i1,ALP18798.c0g2i1,ALP30267.c0g1i1,ALP37379.c0g1i1,ALP39607.c0g1i1,ALP42574.c1g1i1,ALP44300.c0g2i1,ALP47804.c1g3i9,ALP50050.c0g1i1,ALP50165.c0g1i1,ALP52314.c0g1i1,ALP53596.c0g3i1,ALP54677.c1g1i14,ALP54677.c1g1i4,ALP54677.c1g1i7,ALP55509.c0g1i1,ALP56971.c3g1i12,ALP59778.c1g1i1,ALP59778.c1g2i1,ALP61833.c2g4i2,ALP65757.c0g1i1,ALP6657.c0g2i1,ALP78581.c0g1i1,ALP79695.c0g1i1
BP	GO:0006399	tRNA metabolic process	369	34	23.48	0.01877	0.468792	ALP23447.c0g1i1,ALP25445.c0g1i1,ALP32888.c0g2i1,ALP39349.c1g1i1,ALP39829.c1g1i1,ALP41849.c0g2i1,ALP47327.c0g1i18,ALP48532.c0g1i10,ALP49011.c0g2i1,ALP50538.c2g2i1,ALP55529.c5g5i2,ALP5595.c0g2i1,ALP56590.c2g2i2,ALP57032.c2g1i1,ALP57032.c2g2i1,ALP57492.c3g5i1,ALP58880.c1g1i1,ALP58880.c1g1i2,ALP59262.c3g1i3,ALP59622.c3g1i1,ALP59622.c4g1i7,ALP59622.c5g4i1,ALP59622.c5g4i2,ALP59813.c5g1i2,ALP62433.c2g1i…
MF	GO:0015103	inorganic anion transmembrane transporter activity	42	7	2.78	0.0191	0.369957	ALP42108.c0g1i1,ALP42108.c0g1i2,ALP58777.c3g2i16,ALP58777.c3g2i23,ALP58777.c3g2i4,ALP62266.c0g1i1,ALP63810.c3g1i1
MF	GO:0016874	ligase activity	485	44	32.06	0.0206	0.369957	ALP23447.c0g1i1,ALP25445.c0g1i1,ALP28466.c0g1i1,ALP32888.c0g2i1,ALP33219.c0g1i1,ALP37506.c0g1i1,ALP37974.c0g1i1,ALP39349.c1g1i1,ALP39829.c1g1i1,ALP40921.c0g1i1,ALP41849.c0g2i1,ALP42565.c0g1i1,ALP46510.c0g1i2,ALP47327.c0g1i18,ALP48532.c0g1i10,ALP49011.c0g2i1,ALP50538.c2g2i1,ALP55529.c5g5i2,ALP5595.c0g2i1,ALP56590.c2g2i2,ALP57032.c2g1i1,ALP57032.c2g2i1,ALP57492.c3g5i1,ALP58612.c1g2i4,ALP58880.c1g1i…
CC	GO:0032432	actin filament bundle	4	2	0.25	0.02075	0.17015	ALP61632.c2g2i1,ALP61632.c2g2i2
MF	GO:0043531	ADP binding	578	51	38.2	0.0217	0.369957	ALP24599.c0g1i1,ALP27538.c0g3i1,ALP30235.c0g1i1,ALP32894.c0g2i1,ALP34064.c0g2i1,ALP38432.c1g1i1,ALP41411.c0g2i1,ALP42053.c1g1i1,ALP43071.c0g1i1,ALP45945.c0g1i3,ALP45945.c0g2i1,ALP45945.c0g3i2,ALP48559.c0g1i1,ALP50962.c0g5i4,ALP5272.c0g1i1,ALP53893.c0g6i1,ALP53893.c1g4i1,ALP53893.c1g4i4,ALP53893.c1g4i6,ALP54284.c1g1i1,ALP54284.c1g1i2,ALP59789.c1g4i11,ALP59982.c4g1i1,ALP61109.c2g1i10,ALP61193.c1g1i…
CC	GO:0044425	membrane part	7633	496	468.22	0.0217	0.170355	ALP100239.c0g1i1,ALP101352.c0g1i1,ALP102262.c0g1i1,ALP105221.c0g1i1,ALP12348.c0g1i1,ALP17342.c0g1i1,ALP18096.c0g1i1,ALP18576.c0g2i1,ALP20124.c0g1i1,ALP22770.c0g1i1,ALP23013.c0g2i1,ALP23898.c0g2i1,ALP24056.c0g3i1,ALP24442.c0g1i2,ALP24543.c0g1i1,ALP25336.c0g1i1,ALP25849.c0g1i1,ALP2588.c0g2i1,ALP27309.c0g1i3,ALP27597.c0g1i1,ALP2805.c0g1i1,ALP28342.c0g1i2,ALP29227.c0g3i1,ALP3010.c0g1i1,ALP31059.c0g1i…
CC	GO:0030662	coated vesicle membrane	79	10	4.85	0.02216	0.170355	ALP41320.c0g1i2,ALP41320.c0g2i1,ALP48749.c0g1i1,ALP50227.c0g1i1,ALP50227.c0g1i2,ALP55055.c1g1i2,ALP55055.c1g1i3,ALP63643.c0g1i1,ALP64616.c1g2i2,ALP64616.c1g2i5
BP	GO:0043631	RNA polyadenylation	26	5	1.65	0.02217	0.506539	ALP61234.c0g1i1,ALP61234.c4g1i1,ALP64075.c4g3i13,ALP64075.c4g3i25,ALP64075.c4g3i6
MF	GO:0004888	transmembrane signaling receptor activity	53	8	3.5	0.0222	0.369957	ALP37036.c0g1i1,ALP52304.c0g1i1,ALP54513.c0g2i2,ALP54893.c0g1i3,ALP54893.c0g1i5,ALP55851.c0g2i2,ALP62563.c1g2i1,ALP64251.c2g1i1
BP	GO:0000059	protein import into nucleus, docking	4	2	0.25	0.02226	0.506539	ALP58685.c2g5i1,ALP58685.c2g5i3
BP	GO:0051639	actin filament network formation	4	2	0.25	0.02226	0.506539	ALP61632.c2g2i1,ALP61632.c2g2i2
BP	GO:0051764	actin crosslink formation	4	2	0.25	0.02226	0.506539	ALP61632.c2g2i1,ALP61632.c2g2i2
MF	GO:0016846	carbon-sulfur lyase activity	17	4	1.12	0.0226	0.369957	ALP18096.c0g1i1,ALP50623.c0g1i4,ALP50623.c0g1i5,ALP56767.c0g1i3
MF	GO:0004151	dihydroorotase activity	4	2	0.26	0.0239	0.369957	ALP62833.c1g5i1,ALP62833.c1g5i3
MF	GO:0008139	nuclear localization sequence binding	4	2	0.26	0.0239	0.369957	ALP52388.c3g2i6,ALP52388.c3g4i1
MF	GO:0016672	oxidoreductase activity, acting on a sulfur group of donors, quinone or similar compound as acceptor	4	2	0.26	0.0239	0.369957	ALP11665.c0g2i1,ALP26968.c0g1i1
MF	GO:0045174	glutathione dehydrogenase (ascorbate) activity	4	2	0.26	0.0239	0.369957	ALP11665.c0g2i1,ALP26968.c0g1i1
MF	GO:0003997	acyl-CoA oxidase activity	10	3	0.66	0.0243	0.369957	ALP57498.c1g1i1,ALP57498.c1g1i3,ALP57498.c1g1i6
MF	GO:0016843	amine-lyase activity	10	3	0.66	0.0243	0.369957	ALP37829.c0g2i1,ALP41665.c0g1i3,ALP58831.c1g1i6
MF	GO:0016844	strictosidine synthase activity	10	3	0.66	0.0243	0.369957	ALP37829.c0g2i1,ALP41665.c0g1i3,ALP58831.c1g1i6
MF	GO:0032559	adenyl ribonucleotide binding	5392	388	356.39	0.0244	0.369957	ALP102262.c0g1i1,ALP11683.c0g1i1,ALP11767.c0g2i1,ALP17342.c0g1i1,ALP18996.c0g1i1,ALP21809.c0g2i1,ALP23447.c0g1i1,ALP24029.c0g1i1,ALP24029.c0g2i1,ALP24599.c0g1i1,ALP25100.c0g1i1,ALP25445.c0g1i1,ALP25530.c0g1i1,ALP2618.c0g1i1,ALP27075.c0g1i1,ALP27077.c0g1i1,ALP27538.c0g3i1,ALP28676.c0g1i1,ALP28902.c0g1i1,ALP30235.c0g1i1,ALP30307.c0g2i1,ALP30991.c0g2i1,ALP32879.c0g1i4,ALP32888.c0g2i1,ALP32894.c0g2i1…
MF	GO:0001883	purine nucleoside binding	5766	413	381.11	0.0258	0.369957	ALP101352.c0g1i1,ALP102262.c0g1i1,ALP11683.c0g1i1,ALP11767.c0g2i1,ALP15795.c0g1i1,ALP17342.c0g1i1,ALP18996.c0g1i1,ALP21809.c0g2i1,ALP23447.c0g1i1,ALP23918.c0g1i1,ALP24029.c0g1i1,ALP24029.c0g2i1,ALP24599.c0g1i1,ALP25100.c0g1i1,ALP25445.c0g1i1,ALP25530.c0g1i1,ALP2618.c0g1i1,ALP27075.c0g1i1,ALP27077.c0g1i1,ALP27538.c0g3i1,ALP28676.c0g1i1,ALP28902.c0g1i1,ALP30235.c0g1i1,ALP30307.c0g2i1,ALP30991.c0g2i…
MF	GO:0032550	purine ribonucleoside binding	5766	413	381.11	0.0258	0.369957	ALP101352.c0g1i1,ALP102262.c0g1i1,ALP11683.c0g1i1,ALP11767.c0g2i1,ALP15795.c0g1i1,ALP17342.c0g1i1,ALP18996.c0g1i1,ALP21809.c0g2i1,ALP23447.c0g1i1,ALP23918.c0g1i1,ALP24029.c0g1i1,ALP24029.c0g2i1,ALP24599.c0g1i1,ALP25100.c0g1i1,ALP25445.c0g1i1,ALP25530.c0g1i1,ALP2618.c0g1i1,ALP27075.c0g1i1,ALP27077.c0g1i1,ALP27538.c0g3i1,ALP28676.c0g1i1,ALP28902.c0g1i1,ALP30235.c0g1i1,ALP30307.c0g2i1,ALP30991.c0g2i…
MF	GO:0032555	purine ribonucleotide binding	5766	413	381.11	0.0258	0.369957	ALP101352.c0g1i1,ALP102262.c0g1i1,ALP11683.c0g1i1,ALP11767.c0g2i1,ALP15795.c0g1i1,ALP17342.c0g1i1,ALP18996.c0g1i1,ALP21809.c0g2i1,ALP23447.c0g1i1,ALP23918.c0g1i1,ALP24029.c0g1i1,ALP24029.c0g2i1,ALP24599.c0g1i1,ALP25100.c0g1i1,ALP25445.c0g1i1,ALP25530.c0g1i1,ALP2618.c0g1i1,ALP27075.c0g1i1,ALP27077.c0g1i1,ALP27538.c0g3i1,ALP28676.c0g1i1,ALP28902.c0g1i1,ALP30235.c0g1i1,ALP30307.c0g2i1,ALP30991.c0g2i…
MF	GO:0032553	ribonucleotide binding	5826	417	385.07	0.026	0.369957	ALP101352.c0g1i1,ALP102262.c0g1i1,ALP11683.c0g1i1,ALP11767.c0g2i1,ALP15795.c0g1i1,ALP17342.c0g1i1,ALP18996.c0g1i1,ALP21809.c0g2i1,ALP23447.c0g1i1,ALP23918.c0g1i1,ALP24029.c0g1i1,ALP24029.c0g2i1,ALP24599.c0g1i1,ALP25100.c0g1i1,ALP25445.c0g1i1,ALP25530.c0g1i1,ALP2618.c0g1i1,ALP27075.c0g1i1,ALP27077.c0g1i1,ALP27538.c0g3i1,ALP28676.c0g1i1,ALP28902.c0g1i1,ALP30235.c0g1i1,ALP30307.c0g2i1,ALP30991.c0g2i…
MF	GO:0097367	carbohydrate derivative binding	5856	419	387.05	0.0261	0.369957	ALP101352.c0g1i1,ALP102262.c0g1i1,ALP11683.c0g1i1,ALP11767.c0g2i1,ALP15795.c0g1i1,ALP17342.c0g1i1,ALP18996.c0g1i1,ALP21809.c0g2i1,ALP23447.c0g1i1,ALP23918.c0g1i1,ALP24029.c0g1i1,ALP24029.c0g2i1,ALP24599.c0g1i1,ALP25100.c0g1i1,ALP25445.c0g1i1,ALP25530.c0g1i1,ALP2618.c0g1i1,ALP27075.c0g1i1,ALP27077.c0g1i1,ALP27538.c0g3i1,ALP28676.c0g1i1,ALP28902.c0g1i1,ALP30235.c0g1i1,ALP30307.c0g2i1,ALP30991.c0g2i…
MF	GO:0030554	adenyl nucleotide binding	5399	388	356.85	0.0262	0.369957	ALP102262.c0g1i1,ALP11683.c0g1i1,ALP11767.c0g2i1,ALP17342.c0g1i1,ALP18996.c0g1i1,ALP21809.c0g2i1,ALP23447.c0g1i1,ALP24029.c0g1i1,ALP24029.c0g2i1,ALP24599.c0g1i1,ALP25100.c0g1i1,ALP25445.c0g1i1,ALP25530.c0g1i1,ALP2618.c0g1i1,ALP27075.c0g1i1,ALP27077.c0g1i1,ALP27538.c0g3i1,ALP28676.c0g1i1,ALP28902.c0g1i1,ALP30235.c0g1i1,ALP30307.c0g2i1,ALP30991.c0g2i1,ALP32879.c0g1i4,ALP32888.c0g2i1,ALP32894.c0g2i1…
MF	GO:0008271	secondary active sulfate transmembrane transporter activity	18	4	1.19	0.0276	0.369957	ALP58777.c3g2i16,ALP58777.c3g2i23,ALP58777.c3g2i4,ALP62266.c0g1i1
MF	GO:0015116	sulfate transmembrane transporter activity	18	4	1.19	0.0276	0.369957	ALP58777.c3g2i16,ALP58777.c3g2i23,ALP58777.c3g2i4,ALP62266.c0g1i1
MF	GO:0017076	purine nucleotide binding	5773	413	381.57	0.0276	0.369957	ALP101352.c0g1i1,ALP102262.c0g1i1,ALP11683.c0g1i1,ALP11767.c0g2i1,ALP15795.c0g1i1,ALP17342.c0g1i1,ALP18996.c0g1i1,ALP21809.c0g2i1,ALP23447.c0g1i1,ALP23918.c0g1i1,ALP24029.c0g1i1,ALP24029.c0g2i1,ALP24599.c0g1i1,ALP25100.c0g1i1,ALP25445.c0g1i1,ALP25530.c0g1i1,ALP2618.c0g1i1,ALP27075.c0g1i1,ALP27077.c0g1i1,ALP27538.c0g3i1,ALP28676.c0g1i1,ALP28902.c0g1i1,ALP30235.c0g1i1,ALP30307.c0g2i1,ALP30991.c0g2i…
BP	GO:0030258	lipid modification	68	9	4.33	0.02765	0.565905	ALP46976.c0g1i1,ALP55415.c3g1i1,ALP55415.c3g1i5,ALP55608.c0g1i1,ALP57498.c1g1i1,ALP57498.c1g1i3,ALP57498.c1g1i6,ALP58595.c0g1i4,ALP62361.c0g1i4
BP	GO:0000302	response to reactive oxygen species	11	3	0.7	0.02882	0.565905	ALP64837.c2g1i1,ALP64837.c2g1i3,ALP64837.c3g1i2
BP	GO:0007076	mitotic chromosome condensation	11	3	0.7	0.02882	0.565905	ALP53054.c0g2i16,ALP53054.c0g2i3,ALP53054.c0g2i9
BP	GO:0030261	chromosome condensation	11	3	0.7	0.02882	0.565905	ALP53054.c0g2i16,ALP53054.c0g2i3,ALP53054.c0g2i9
BP	GO:0051017	actin filament bundle assembly	11	3	0.7	0.02882	0.565905	ALP58632.c4g1i1,ALP61632.c2g2i1,ALP61632.c2g2i2
BP	GO:0061572	actin filament bundle organization	11	3	0.7	0.02882	0.565905	ALP58632.c4g1i1,ALP61632.c2g2i1,ALP61632.c2g2i2
CC	GO:0005635	nuclear envelope	49	7	3.01	0.02883	0.214915	ALP52388.c3g2i6,ALP52388.c3g4i1,ALP58685.c2g5i1,ALP58685.c2g5i3,ALP61020.c3g1i3,ALP64972.c0g11i7,ALP64972.c0g11i8
MF	GO:0005506	iron ion binding	418	38	27.63	0.0289	0.375429	ALP19497.c0g2i1,ALP23898.c0g2i1,ALP24543.c0g1i1,ALP27597.c0g1i1,ALP28850.c0g2i1,ALP32300.c0g2i1,ALP35675.c0g1i1,ALP37243.c0g2i1,ALP37665.c0g1i1,ALP42880.c1g1i2,ALP44779.c0g1i1,ALP48168.c1g4i1,ALP48586.c1g1i1,ALP49111.c0g1i1,ALP50551.c0g2i2,ALP50800.c0g2i1,ALP52293.c1g1i2,ALP52703.c0g1i1,ALP54470.c0g1i1,ALP55714.c1g3i1,ALP56642.c0g1i6,ALP57123.c3g1i1,ALP57700.c0g1i1,ALP58444.c1g2i2,ALP59296.c0g1i1…
MF	GO:0032549	ribonucleoside binding	5779	413	381.97	0.0292	0.375429	ALP101352.c0g1i1,ALP102262.c0g1i1,ALP11683.c0g1i1,ALP11767.c0g2i1,ALP15795.c0g1i1,ALP17342.c0g1i1,ALP18996.c0g1i1,ALP21809.c0g2i1,ALP23447.c0g1i1,ALP23918.c0g1i1,ALP24029.c0g1i1,ALP24029.c0g2i1,ALP24599.c0g1i1,ALP25100.c0g1i1,ALP25445.c0g1i1,ALP25530.c0g1i1,ALP2618.c0g1i1,ALP27075.c0g1i1,ALP27077.c0g1i1,ALP27538.c0g3i1,ALP28676.c0g1i1,ALP28902.c0g1i1,ALP30235.c0g1i1,ALP30307.c0g2i1,ALP30991.c0g2i…
BP	GO:0018105	peptidyl-serine phosphorylation	19	4	1.21	0.02929	0.565905	ALP43269.c0g1i1,ALP55154.c2g1i3,ALP60942.c2g1i8,ALP61130.c3g1i2
BP	GO:0018209	peptidyl-serine modification	19	4	1.21	0.02929	0.565905	ALP43269.c0g1i1,ALP55154.c2g1i3,ALP60942.c2g1i8,ALP61130.c3g1i2
MF	GO:0001882	nucleoside binding	5785	413	382.36	0.0309	0.378	ALP101352.c0g1i1,ALP102262.c0g1i1,ALP11683.c0g1i1,ALP11767.c0g2i1,ALP15795.c0g1i1,ALP17342.c0g1i1,ALP18996.c0g1i1,ALP21809.c0g2i1,ALP23447.c0g1i1,ALP23918.c0g1i1,ALP24029.c0g1i1,ALP24029.c0g2i1,ALP24599.c0g1i1,ALP25100.c0g1i1,ALP25445.c0g1i1,ALP25530.c0g1i1,ALP2618.c0g1i1,ALP27075.c0g1i1,ALP27077.c0g1i1,ALP27538.c0g3i1,ALP28676.c0g1i1,ALP28902.c0g1i1,ALP30235.c0g1i1,ALP30307.c0g2i1,ALP30991.c0g2i…
MF	GO:0022857	transmembrane transporter activity	888	73	58.69	0.0312	0.378	ALP2805.c0g1i1,ALP33796.c0g1i1,ALP34285.c0g2i1,ALP37036.c0g1i1,ALP40004.c0g1i1,ALP42108.c0g1i1,ALP42108.c0g1i2,ALP43847.c0g1i3,ALP43949.c0g1i1,ALP44279.c0g2i1,ALP44279.c0g2i2,ALP44616.c0g1i2,ALP44839.c0g1i2,ALP45020.c0g2i1,ALP46560.c0g4i12,ALP46560.c0g4i5,ALP46566.c0g1i1,ALP48062.c0g1i1,ALP48266.c0g1i3,ALP49044.c0g1i2,ALP49185.c0g1i1,ALP49386.c0g1i1,ALP49386.c0g1i5,ALP49442.c0g1i1,ALP49682.c0g1i1…
MF	GO:0004349	glutamate 5-kinase activity	11	3	0.73	0.0318	0.378	ALP53845.c1g2i10,ALP53845.c1g2i6,ALP53845.c1g2i8
MF	GO:0004350	glutamate-5-semialdehyde dehydrogenase activity	11	3	0.73	0.0318	0.378	ALP53845.c1g2i10,ALP53845.c1g2i6,ALP53845.c1g2i8
MF	GO:0038023	signaling receptor activity	89	11	5.88	0.0324	0.378	ALP37036.c0g1i1,ALP52304.c0g1i1,ALP54513.c0g2i2,ALP54893.c0g1i3,ALP54893.c0g1i5,ALP55327.c0g1i3,ALP55851.c0g2i2,ALP56310.c4g1i4,ALP56310.c4g1i5,ALP62563.c1g2i1,ALP64251.c2g1i1
MF	GO:1901682	sulfur compound transmembrane transporter activity	19	4	1.26	0.0331	0.379145	ALP58777.c3g2i16,ALP58777.c3g2i23,ALP58777.c3g2i4,ALP62266.c0g1i1
CC	GO:0005884	actin filament	5	2	0.31	0.03319	0.240139	ALP61632.c2g2i1,ALP61632.c2g2i2
BP	GO:0006427	histidyl-tRNA aminoacylation	5	2	0.32	0.03555	0.658414	ALP64184.c3g4i1,ALP6913.c0g1i1
BP	GO:0006999	nuclear pore organization	5	2	0.32	0.03555	0.658414	ALP58685.c2g5i1,ALP58685.c2g5i3
BP	GO:0008219	cell death	12	3	0.76	0.03665	0.658414	ALP64837.c2g1i1,ALP64837.c2g1i3,ALP64837.c3g1i2
BP	GO:0016265	death	12	3	0.76	0.03665	0.658414	ALP64837.c2g1i1,ALP64837.c2g1i3,ALP64837.c3g1i2
MF	GO:0004872	receptor activity	91	11	6.01	0.0373	0.386859	ALP37036.c0g1i1,ALP52304.c0g1i1,ALP54513.c0g2i2,ALP54893.c0g1i3,ALP54893.c0g1i5,ALP55327.c0g1i3,ALP55851.c0g2i2,ALP56310.c4g1i4,ALP56310.c4g1i5,ALP62563.c1g2i1,ALP64251.c2g1i1
MF	GO:0003852	2-isopropylmalate synthase activity	5	2	0.33	0.0382	0.386859	ALP64807.c0g2i3,ALP64807.c0g2i6
MF	GO:0004108	citrate (Si)-synthase activity	5	2	0.33	0.0382	0.386859	ALP31525.c0g1i1,ALP35656.c0g1i1
MF	GO:0004821	histidine-tRNA ligase activity	5	2	0.33	0.0382	0.386859	ALP64184.c3g4i1,ALP6913.c0g1i1
MF	GO:0008061	chitin binding	5	2	0.33	0.0382	0.386859	ALP56513.c2g5i1,ALP56513.c2g5i4
MF	GO:0016812	hydrolase activity, acting on carbon-nitrogen (but not peptide) bonds, in cyclic amides	5	2	0.33	0.0382	0.386859	ALP62833.c1g5i1,ALP62833.c1g5i3
MF	GO:0036440	citrate synthase activity	5	2	0.33	0.0382	0.386859	ALP31525.c0g1i1,ALP35656.c0g1i1
MF	GO:0016491	oxidoreductase activity	1992	151	131.66	0.0389	0.386859	ALP11193.c0g2i1,ALP11526.c0g2i1,ALP11665.c0g2i1,ALP12044.c0g1i1,ALP17907.c0g1i1,ALP18365.c0g1i1,ALP19497.c0g2i1,ALP20124.c0g1i1,ALP23098.c0g1i1,ALP23898.c0g2i1,ALP24442.c0g1i2,ALP24543.c0g1i1,ALP24856.c0g1i1,ALP2588.c0g2i1,ALP26968.c0g1i1,ALP27597.c0g1i1,ALP28850.c0g2i1,ALP29469.c0g1i1,ALP30267.c0g1i1,ALP32300.c0g2i1,ALP33671.c0g1i1,ALP34543.c0g1i1,ALP35059.c0g4i2,ALP35675.c0g1i1,ALP35727.c0g1i1,…
MF	GO:0004427	inorganic diphosphatase activity	20	4	1.32	0.0393	0.386859	ALP43949.c0g1i1,ALP48266.c0g1i3,ALP50914.c0g1i4,ALP63539.c3g1i1
CC	GO:0005774	vacuolar membrane	75	9	4.6	0.03935	0.268892	ALP49044.c0g1i2,ALP49386.c0g1i1,ALP49386.c0g1i5,ALP53336.c0g1i3,ALP53336.c0g1i6,ALP55854.c1g1i1,ALP60884.c0g1i5,ALP61766.c0g3i11,ALP61766.c0g3i6
CC	GO:0044437	vacuolar part	75	9	4.6	0.03935	0.268892	ALP49044.c0g1i2,ALP49386.c0g1i1,ALP49386.c0g1i5,ALP53336.c0g1i3,ALP53336.c0g1i6,ALP55854.c1g1i1,ALP60884.c0g1i5,ALP61766.c0g3i11,ALP61766.c0g3i6
MF	GO:0047172	shikimate O-hydroxycinnamoyltransferase activity	12	3	0.79	0.0404	0.391569	ALP25085.c0g2i1,ALP45685.c0g1i1,ALP61079.c0g1i2
BP	GO:1901700	response to oxygen-containing compound	62	8	3.95	0.04185	0.674504	ALP39727.c0g1i3,ALP44197.c0g2i1,ALP49081.c0g2i3,ALP61130.c3g1i2,ALP64837.c2g1i1,ALP64837.c2g1i3,ALP64837.c3g1i2,ALP65960.c0g1i1
CC	GO:0005615	extracellular space	22	4	1.35	0.04249	0.282501	ALP42574.c1g1i1,ALP59778.c1g1i1,ALP59778.c1g2i1,ALP6657.c0g2i1
BP	GO:0034660	ncRNA metabolic process	449	38	28.57	0.04342	0.674504	ALP23447.c0g1i1,ALP25445.c0g1i1,ALP29404.c1g2i1,ALP32888.c0g2i1,ALP39349.c1g1i1,ALP39829.c1g1i1,ALP41849.c0g2i1,ALP47327.c0g1i18,ALP48532.c0g1i10,ALP49011.c0g2i1,ALP50538.c2g2i1,ALP55529.c5g5i2,ALP5595.c0g2i1,ALP56590.c2g2i2,ALP57032.c2g1i1,ALP57032.c2g2i1,ALP57492.c3g5i1,ALP58880.c1g1i1,ALP58880.c1g1i2,ALP59262.c3g1i3,ALP59622.c3g1i1,ALP59622.c4g1i7,ALP59622.c5g4i1,ALP59622.c5g4i2,ALP59813.c5g1i…
MF	GO:0050660	flavin adenine dinucleotide binding	189	19	12.49	0.0449	0.414	ALP11526.c0g2i1,ALP33671.c0g1i1,ALP34543.c0g1i1,ALP37295.c0g1i2,ALP37314.c0g1i1,ALP42724.c0g1i1,ALP55510.c0g1i1,ALP56801.c0g1i1,ALP56899.c0g1i1,ALP57498.c1g1i1,ALP57498.c1g1i3,ALP57498.c1g1i6,ALP57917.c1g11i11,ALP57917.c1g11i3,ALP57917.c1g11i5,ALP60992.c0g1i3,ALP64063.c0g1i3,ALP69443.c0g1i1,ALP77126.c0g1i1
MF	GO:0016709	oxidoreductase activity, acting on paired donors, with incorporation or reduction of molecular oxygen, NAD(P)H as one donor, and incorporation of one atom of oxygen	50	7	3.3	0.045	0.414	ALP37295.c0g1i2,ALP37314.c0g1i1,ALP56899.c0g1i1,ALP57917.c1g11i11,ALP57917.c1g11i3,ALP57917.c1g11i5,ALP64063.c0g1i3
BP	GO:0006281	DNA repair	355	31	22.59	0.04511	0.674504	ALP104083.c0g1i1,ALP18365.c0g1i1,ALP24029.c0g1i1,ALP24029.c0g2i1,ALP27077.c0g1i1,ALP36677.c0g1i1,ALP38151.c0g1i1,ALP45335.c0g1i1,ALP48856.c0g2i1,ALP49899.c0g1i2,ALP51130.c0g4i2,ALP51130.c0g5i1,ALP51519.c0g1i1,ALP54993.c0g1i2,ALP55193.c4g3i3,ALP55884.c0g2i1,ALP56629.c1g2i16,ALP56976.c0g1i5,ALP59771.c10g1i1,ALP59771.c1g1i2,ALP60315.c0g6i3,ALP60560.c4g5i1,ALP62280.c2g2i4,ALP62377.c0g1i12,ALP62377.c0…
BP	GO:0006415	translational termination	13	3	0.83	0.04545	0.674504	ALP36651.c0g1i2,ALP36651.c0g1i3,ALP99078.c0g1i1
BP	GO:0006449	regulation of translational termination	13	3	0.83	0.04545	0.674504	ALP36651.c0g1i2,ALP36651.c0g1i3,ALP99078.c0g1i1
BP	GO:0006452	translational frameshifting	13	3	0.83	0.04545	0.674504	ALP36651.c0g1i2,ALP36651.c0g1i3,ALP99078.c0g1i1
BP	GO:0006561	proline biosynthetic process	13	3	0.83	0.04545	0.674504	ALP53845.c1g2i10,ALP53845.c1g2i6,ALP53845.c1g2i8
BP	GO:0042446	hormone biosynthetic process	13	3	0.83	0.04545	0.674504	ALP23898.c0g2i1,ALP47857.c0g1i3,ALP48612.c0g1i2
BP	GO:0042742	defense response to bacterium	13	3	0.83	0.04545	0.674504	ALP17342.c0g1i1,ALP55154.c2g1i2,ALP55154.c2g1i3
BP	GO:0043243	positive regulation of protein complex disassembly	13	3	0.83	0.04545	0.674504	ALP36651.c0g1i2,ALP36651.c0g1i3,ALP99078.c0g1i1
BP	GO:0045901	positive regulation of translational elongation	13	3	0.83	0.04545	0.674504	ALP36651.c0g1i2,ALP36651.c0g1i3,ALP99078.c0g1i1
BP	GO:0045905	positive regulation of translational termination	13	3	0.83	0.04545	0.674504	ALP36651.c0g1i2,ALP36651.c0g1i3,ALP99078.c0g1i1
BP	GO:0051704	multi-organism process	236	22	15.02	0.04612	0.67467	ALP102262.c0g1i1,ALP17342.c0g1i1,ALP28902.c0g1i1,ALP44548.c3g1i1,ALP47818.c0g1i1,ALP50987.c0g2i2,ALP52297.c0g3i3,ALP55154.c2g1i2,ALP55154.c2g1i3,ALP55447.c0g1i1,ALP56406.c1g1i1,ALP56796.c3g1i1,ALP56796.c3g1i3,ALP56796.c3g2i1,ALP56796.c6g1i2,ALP56972.c2g2i1,ALP57601.c0g1i1,ALP60634.c3g1i1,ALP64310.c0g1i1,ALP64596.c3g1i1,ALP65040.c1g4i4,ALP78581.c0g1i1
MF	GO:0004497	monooxygenase activity	265	25	17.52	0.0465	0.414	ALP23898.c0g2i1,ALP27597.c0g1i1,ALP35675.c0g1i1,ALP37243.c0g2i1,ALP37295.c0g1i2,ALP37314.c0g1i1,ALP37665.c0g1i1,ALP42880.c1g1i2,ALP50551.c0g2i2,ALP56899.c0g1i1,ALP57700.c0g1i1,ALP57917.c1g11i11,ALP57917.c1g11i3,ALP57917.c1g11i5,ALP59296.c0g1i1,ALP61791.c0g1i2,ALP61791.c0g1i9,ALP62219.c0g1i2,ALP63202.c2g2i1,ALP63380.c1g1i3,ALP63425.c1g2i4,ALP64063.c0g1i3,ALP64850.c0g1i5,ALP8470.c0g1i1,ALP85846.c0g…
CC	GO:0030136	clathrin-coated vesicle	33	5	2.02	0.04887	0.309203	ALP41320.c0g1i2,ALP41320.c0g2i1,ALP48749.c0g1i1,ALP61899.c1g3i8,ALP61899.c1g3i9
CC	GO:0044421	extracellular region part	23	4	1.41	0.04902	0.309203	ALP42574.c1g1i1,ALP59778.c1g1i1,ALP59778.c1g2i1,ALP6657.c0g2i1

## Sheet: alp-asi_GO enrichment
Enriched GO terms of genes specifically coexpressed by allopolyploid Achillea alpina with diploid A. asiatica (Corresponding to Figure 1)
Class	GO.ID	Term	Annotated	Significant	Expected	P.value	P.adjust	Genelist
MF	GO:0043531	ADP binding	578	153	59.04	2e-29	1.348e-26	ALP104578.c0g1i1,ALP13497.c0g1i1,ALP18073.c0g1i1,ALP18761.c0g1i1,ALP22588.c0g1i1,ALP25432.c0g2i1,ALP26067.c0g1i1,ALP29352.c0g2i1,ALP33182.c0g1i1,ALP34647.c0g1i1,ALP36406.c0g1i2,ALP36406.c0g2i1,ALP37853.c0g1i1,ALP39521.c0g1i3,ALP41673.c0g1i1,ALP42086.c0g1i1,ALP43948.c0g3i1,ALP44725.c0g2i1,ALP44780.c0g1i1,ALP45173.c0g1i2,ALP47834.c1g7i1,ALP47856.c0g1i1,ALP47957.c0g4i2,ALP48435.c0g1i6,ALP48435.c0g1i…
MF	GO:0032553	ribonucleotide binding	5826	798	595.14	4.1e-24	6.4704e-22	ALP100997.c0g1i1,ALP101691.c0g1i1,ALP10233.c0g1i1,ALP104578.c0g1i1,ALP12506.c0g1i1,ALP13497.c0g1i1,ALP14358.c0g1i1,ALP14961.c0g1i1,ALP1519.c0g1i1,ALP15470.c0g1i1,ALP1606.c0g2i1,ALP16453.c0g2i1,ALP16678.c1g1i1,ALP17736.c0g1i1,ALP18073.c0g1i1,ALP18761.c0g1i1,ALP19984.c0g1i1,ALP20363.c1g1i1,ALP21011.c0g1i1,ALP21592.c0g1i1,ALP21657.c0g2i1,ALP21846.c0g1i1,ALP22588.c0g1i1,ALP22821.c0g2i1,ALP23597.c0g1i…
MF	GO:0001883	purine nucleoside binding	5766	791	589.01	4.8e-24	6.4704e-22	ALP100997.c0g1i1,ALP101691.c0g1i1,ALP10233.c0g1i1,ALP104578.c0g1i1,ALP12506.c0g1i1,ALP13497.c0g1i1,ALP14358.c0g1i1,ALP14961.c0g1i1,ALP1519.c0g1i1,ALP15470.c0g1i1,ALP1606.c0g2i1,ALP16453.c0g2i1,ALP16678.c1g1i1,ALP17736.c0g1i1,ALP18073.c0g1i1,ALP18761.c0g1i1,ALP19984.c0g1i1,ALP20363.c1g1i1,ALP21011.c0g1i1,ALP21592.c0g1i1,ALP21657.c0g2i1,ALP21846.c0g1i1,ALP22588.c0g1i1,ALP22821.c0g2i1,ALP23597.c0g1i…
MF	GO:0032550	purine ribonucleoside binding	5766	791	589.01	4.8e-24	6.4704e-22	ALP100997.c0g1i1,ALP101691.c0g1i1,ALP10233.c0g1i1,ALP104578.c0g1i1,ALP12506.c0g1i1,ALP13497.c0g1i1,ALP14358.c0g1i1,ALP14961.c0g1i1,ALP1519.c0g1i1,ALP15470.c0g1i1,ALP1606.c0g2i1,ALP16453.c0g2i1,ALP16678.c1g1i1,ALP17736.c0g1i1,ALP18073.c0g1i1,ALP18761.c0g1i1,ALP19984.c0g1i1,ALP20363.c1g1i1,ALP21011.c0g1i1,ALP21592.c0g1i1,ALP21657.c0g2i1,ALP21846.c0g1i1,ALP22588.c0g1i1,ALP22821.c0g2i1,ALP23597.c0g1i…
MF	GO:0032555	purine ribonucleotide binding	5766	791	589.01	4.8e-24	6.4704e-22	ALP100997.c0g1i1,ALP101691.c0g1i1,ALP10233.c0g1i1,ALP104578.c0g1i1,ALP12506.c0g1i1,ALP13497.c0g1i1,ALP14358.c0g1i1,ALP14961.c0g1i1,ALP1519.c0g1i1,ALP15470.c0g1i1,ALP1606.c0g2i1,ALP16453.c0g2i1,ALP16678.c1g1i1,ALP17736.c0g1i1,ALP18073.c0g1i1,ALP18761.c0g1i1,ALP19984.c0g1i1,ALP20363.c1g1i1,ALP21011.c0g1i1,ALP21592.c0g1i1,ALP21657.c0g2i1,ALP21846.c0g1i1,ALP22588.c0g1i1,ALP22821.c0g2i1,ALP23597.c0g1i…
MF	GO:0032549	ribonucleoside binding	5779	792	590.34	6e-24	6.74e-22	ALP100997.c0g1i1,ALP101691.c0g1i1,ALP10233.c0g1i1,ALP104578.c0g1i1,ALP12506.c0g1i1,ALP13497.c0g1i1,ALP14358.c0g1i1,ALP14961.c0g1i1,ALP1519.c0g1i1,ALP15470.c0g1i1,ALP1606.c0g2i1,ALP16453.c0g2i1,ALP16678.c1g1i1,ALP17736.c0g1i1,ALP18073.c0g1i1,ALP18761.c0g1i1,ALP19984.c0g1i1,ALP20363.c1g1i1,ALP21011.c0g1i1,ALP21592.c0g1i1,ALP21657.c0g2i1,ALP21846.c0g1i1,ALP22588.c0g1i1,ALP22821.c0g2i1,ALP23597.c0g1i…
MF	GO:0017076	purine nucleotide binding	5773	791	589.72	7.1e-24	6.83629e-22	ALP100997.c0g1i1,ALP101691.c0g1i1,ALP10233.c0g1i1,ALP104578.c0g1i1,ALP12506.c0g1i1,ALP13497.c0g1i1,ALP14358.c0g1i1,ALP14961.c0g1i1,ALP1519.c0g1i1,ALP15470.c0g1i1,ALP1606.c0g2i1,ALP16453.c0g2i1,ALP16678.c1g1i1,ALP17736.c0g1i1,ALP18073.c0g1i1,ALP18761.c0g1i1,ALP19984.c0g1i1,ALP20363.c1g1i1,ALP21011.c0g1i1,ALP21592.c0g1i1,ALP21657.c0g2i1,ALP21846.c0g1i1,ALP22588.c0g1i1,ALP22821.c0g2i1,ALP23597.c0g1i…
MF	GO:0001882	nucleoside binding	5785	792	590.95	8.3e-24	6.99275e-22	ALP100997.c0g1i1,ALP101691.c0g1i1,ALP10233.c0g1i1,ALP104578.c0g1i1,ALP12506.c0g1i1,ALP13497.c0g1i1,ALP14358.c0g1i1,ALP14961.c0g1i1,ALP1519.c0g1i1,ALP15470.c0g1i1,ALP1606.c0g2i1,ALP16453.c0g2i1,ALP16678.c1g1i1,ALP17736.c0g1i1,ALP18073.c0g1i1,ALP18761.c0g1i1,ALP19984.c0g1i1,ALP20363.c1g1i1,ALP21011.c0g1i1,ALP21592.c0g1i1,ALP21657.c0g2i1,ALP21846.c0g1i1,ALP22588.c0g1i1,ALP22821.c0g2i1,ALP23597.c0g1i…
MF	GO:0097367	carbohydrate derivative binding	5856	799	598.2	1.3e-23	9.436e-22	ALP100997.c0g1i1,ALP101691.c0g1i1,ALP10233.c0g1i1,ALP104578.c0g1i1,ALP12506.c0g1i1,ALP13497.c0g1i1,ALP14358.c0g1i1,ALP14961.c0g1i1,ALP1519.c0g1i1,ALP15470.c0g1i1,ALP1606.c0g2i1,ALP16453.c0g2i1,ALP16678.c1g1i1,ALP17736.c0g1i1,ALP18073.c0g1i1,ALP18761.c0g1i1,ALP19984.c0g1i1,ALP20363.c1g1i1,ALP21011.c0g1i1,ALP21592.c0g1i1,ALP21657.c0g2i1,ALP21846.c0g1i1,ALP22588.c0g1i1,ALP22821.c0g2i1,ALP23597.c0g1i…
MF	GO:0032559	adenyl ribonucleotide binding	5392	747	550.8	1.4e-23	9.436e-22	ALP100997.c0g1i1,ALP101691.c0g1i1,ALP10233.c0g1i1,ALP104578.c0g1i1,ALP12506.c0g1i1,ALP13497.c0g1i1,ALP14358.c0g1i1,ALP14961.c0g1i1,ALP1519.c0g1i1,ALP15470.c0g1i1,ALP1606.c0g2i1,ALP16453.c0g2i1,ALP16678.c1g1i1,ALP17736.c0g1i1,ALP18073.c0g1i1,ALP18761.c0g1i1,ALP19984.c0g1i1,ALP20363.c1g1i1,ALP21011.c0g1i1,ALP21592.c0g1i1,ALP21846.c0g1i1,ALP22588.c0g1i1,ALP22821.c0g2i1,ALP23597.c0g1i1,ALP24140.c0g1i…
MF	GO:0030554	adenyl nucleotide binding	5399	747	551.52	2.1e-23	1.28673e-21	ALP100997.c0g1i1,ALP101691.c0g1i1,ALP10233.c0g1i1,ALP104578.c0g1i1,ALP12506.c0g1i1,ALP13497.c0g1i1,ALP14358.c0g1i1,ALP14961.c0g1i1,ALP1519.c0g1i1,ALP15470.c0g1i1,ALP1606.c0g2i1,ALP16453.c0g2i1,ALP16678.c1g1i1,ALP17736.c0g1i1,ALP18073.c0g1i1,ALP18761.c0g1i1,ALP19984.c0g1i1,ALP20363.c1g1i1,ALP21011.c0g1i1,ALP21592.c0g1i1,ALP21846.c0g1i1,ALP22588.c0g1i1,ALP22821.c0g2i1,ALP23597.c0g1i1,ALP24140.c0g1i…
MF	GO:0043168	anion binding	6341	834	647.74	6.6e-20	3.707e-18	ALP100997.c0g1i1,ALP101691.c0g1i1,ALP10233.c0g1i1,ALP104578.c0g1i1,ALP11716.c0g1i1,ALP12506.c0g1i1,ALP1272.c0g1i1,ALP13497.c0g1i1,ALP14358.c0g1i1,ALP14961.c0g1i1,ALP1519.c0g1i1,ALP15470.c0g1i1,ALP1606.c0g2i1,ALP16453.c0g2i1,ALP16678.c1g1i1,ALP17736.c0g1i1,ALP18073.c0g1i1,ALP18761.c0g1i1,ALP19984.c0g1i1,ALP20363.c1g1i1,ALP21011.c0g1i1,ALP21592.c0g1i1,ALP21625.c0g1i1,ALP21657.c0g2i1,ALP21846.c0g1i1…
BP	GO:0006952	defense response	520	118	49.72	7.2e-20	8.964e-17	ALP13497.c0g1i1,ALP17500.c0g1i1,ALP18761.c0g1i1,ALP22588.c0g1i1,ALP25432.c0g2i1,ALP27039.c0g1i1,ALP29352.c0g2i1,ALP33182.c0g1i1,ALP34953.c0g1i1,ALP36406.c0g1i2,ALP36406.c0g2i1,ALP37853.c0g1i1,ALP38845.c0g2i1,ALP42086.c0g1i1,ALP42390.c0g1i1,ALP42390.c1g1i1,ALP43948.c0g3i1,ALP45173.c0g1i2,ALP47834.c1g7i1,ALP47856.c0g1i1,ALP47957.c0g4i2,ALP49474.c0g1i1,ALP50154.c0g1i13,ALP50828.c1g1i1,ALP50828.c1g2i…
MF	GO:0000166	nucleotide binding	6710	862	685.44	1.1e-17	5.29571e-16	ALP100997.c0g1i1,ALP101691.c0g1i1,ALP10233.c0g1i1,ALP104578.c0g1i1,ALP12506.c0g1i1,ALP13497.c0g1i1,ALP14358.c0g1i1,ALP14961.c0g1i1,ALP1519.c0g1i1,ALP15470.c0g1i1,ALP1606.c0g2i1,ALP16453.c0g2i1,ALP16678.c1g1i1,ALP17736.c0g1i1,ALP18073.c0g1i1,ALP18761.c0g1i1,ALP19984.c0g1i1,ALP20363.c1g1i1,ALP21011.c0g1i1,ALP21592.c0g1i1,ALP21657.c0g2i1,ALP21846.c0g1i1,ALP22588.c0g1i1,ALP22821.c0g2i1,ALP23597.c0g1i…
MF	GO:1901265	nucleoside phosphate binding	6710	862	685.44	1.1e-17	5.29571e-16	ALP100997.c0g1i1,ALP101691.c0g1i1,ALP10233.c0g1i1,ALP104578.c0g1i1,ALP12506.c0g1i1,ALP13497.c0g1i1,ALP14358.c0g1i1,ALP14961.c0g1i1,ALP1519.c0g1i1,ALP15470.c0g1i1,ALP1606.c0g2i1,ALP16453.c0g2i1,ALP16678.c1g1i1,ALP17736.c0g1i1,ALP18073.c0g1i1,ALP18761.c0g1i1,ALP19984.c0g1i1,ALP20363.c1g1i1,ALP21011.c0g1i1,ALP21592.c0g1i1,ALP21657.c0g2i1,ALP21846.c0g1i1,ALP22588.c0g1i1,ALP22821.c0g2i1,ALP23597.c0g1i…
MF	GO:0036094	small molecule binding	6828	870	697.49	7.3e-17	3.28013e-15	ALP100997.c0g1i1,ALP101691.c0g1i1,ALP10233.c0g1i1,ALP104578.c0g1i1,ALP12506.c0g1i1,ALP1272.c0g1i1,ALP13497.c0g1i1,ALP14358.c0g1i1,ALP14961.c0g1i1,ALP1519.c0g1i1,ALP15470.c0g1i1,ALP1606.c0g2i1,ALP16453.c0g2i1,ALP16678.c1g1i1,ALP17736.c0g1i1,ALP18073.c0g1i1,ALP18761.c0g1i1,ALP19984.c0g1i1,ALP20363.c1g1i1,ALP21011.c0g1i1,ALP21592.c0g1i1,ALP21657.c0g2i1,ALP21846.c0g1i1,ALP22588.c0g1i1,ALP22821.c0g2i1…
MF	GO:0043167	ion binding	9861	1148	1007.32	6.5e-11	2.73812e-09	ALP100997.c0g1i1,ALP101691.c0g1i1,ALP101892.c0g1i1,ALP10233.c0g1i1,ALP104578.c0g1i1,ALP11716.c0g1i1,ALP11815.c0g1i1,ALP12134.c0g1i1,ALP12506.c0g1i1,ALP12532.c0g1i1,ALP1272.c0g1i1,ALP1288.c0g1i1,ALP12897.c0g1i1,ALP13497.c0g1i1,ALP14358.c0g1i1,ALP14961.c0g1i1,ALP15066.c0g2i1,ALP1519.c0g1i1,ALP15470.c0g1i1,ALP15824.c0g1i1,ALP1606.c0g2i1,ALP16453.c0g2i1,ALP16524.c0g1i1,ALP16678.c1g1i1,ALP16920.c0g1i1…
BP	GO:0006950	response to stress	1164	176	111.3	1.2e-10	7.47e-08	ALP12506.c0g1i1,ALP13497.c0g1i1,ALP17500.c0g1i1,ALP18761.c0g1i1,ALP19913.c0g2i1,ALP22588.c0g1i1,ALP24236.c0g2i1,ALP25432.c0g2i1,ALP27039.c0g1i1,ALP28893.c1g1i1,ALP2902.c0g2i1,ALP29352.c0g2i1,ALP29957.c0g2i1,ALP32779.c0g1i1,ALP33182.c0g1i1,ALP34953.c0g1i1,ALP35683.c0g2i1,ALP36406.c0g1i2,ALP36406.c0g2i1,ALP37249.c0g1i1,ALP37853.c0g1i1,ALP38845.c0g2i1,ALP39603.c0g1i1,ALP39728.c0g1i1,ALP39900.c0g1i2,…
BP	GO:0050896	response to stimulus	1898	251	181.49	7.6e-09	3.154e-06	ALP12506.c0g1i1,ALP13497.c0g1i1,ALP17500.c0g1i1,ALP18761.c0g1i1,ALP19913.c0g2i1,ALP21657.c0g2i1,ALP22588.c0g1i1,ALP24236.c0g2i1,ALP24669.c0g1i1,ALP25432.c0g2i1,ALP27039.c0g1i1,ALP2857.c0g1i1,ALP28893.c1g1i1,ALP2902.c0g2i1,ALP29352.c0g2i1,ALP29957.c0g2i1,ALP31699.c0g1i1,ALP32779.c0g1i1,ALP33182.c0g1i1,ALP33892.c0g1i2,ALP34953.c0g1i1,ALP35683.c0g2i1,ALP36406.c0g1i2,ALP36406.c0g2i1,ALP37249.c0g1i1,A…
MF	GO:0035639	purine ribonucleoside triphosphate binding	5186	638	529.76	1.1e-08	4.36118e-07	ALP100997.c0g1i1,ALP101691.c0g1i1,ALP10233.c0g1i1,ALP12506.c0g1i1,ALP14358.c0g1i1,ALP14961.c0g1i1,ALP1519.c0g1i1,ALP15470.c0g1i1,ALP1606.c0g2i1,ALP16453.c0g2i1,ALP16678.c1g1i1,ALP17736.c0g1i1,ALP19984.c0g1i1,ALP20363.c1g1i1,ALP21011.c0g1i1,ALP21592.c0g1i1,ALP21657.c0g2i1,ALP21846.c0g1i1,ALP22821.c0g2i1,ALP23597.c0g1i1,ALP24140.c0g1i1,ALP24236.c0g2i1,ALP24790.c0g1i1,ALP25421.c0g1i1,ALP26336.c0g1i1…
MF	GO:0005524	ATP binding	4811	594	491.45	2.7e-08	1.011e-06	ALP100997.c0g1i1,ALP101691.c0g1i1,ALP10233.c0g1i1,ALP12506.c0g1i1,ALP14358.c0g1i1,ALP14961.c0g1i1,ALP1519.c0g1i1,ALP15470.c0g1i1,ALP1606.c0g2i1,ALP16453.c0g2i1,ALP16678.c1g1i1,ALP17736.c0g1i1,ALP19984.c0g1i1,ALP20363.c1g1i1,ALP21011.c0g1i1,ALP21592.c0g1i1,ALP21846.c0g1i1,ALP22821.c0g2i1,ALP23597.c0g1i1,ALP24140.c0g1i1,ALP24236.c0g2i1,ALP24790.c0g1i1,ALP25421.c0g1i1,ALP26336.c0g1i1,ALP26358.c0g1i1…
MF	GO:0097159	organic cyclic compound binding	10492	1189	1071.78	4.3e-08	1.4491e-06	ALP100997.c0g1i1,ALP101691.c0g1i1,ALP101797.c0g1i1,ALP101892.c0g1i1,ALP10233.c0g1i1,ALP104578.c0g1i1,ALP11716.c0g1i1,ALP12134.c0g1i1,ALP12506.c0g1i1,ALP12897.c0g1i1,ALP13497.c0g1i1,ALP14358.c0g1i1,ALP14961.c0g1i1,ALP1519.c0g1i1,ALP15470.c0g1i1,ALP1606.c0g2i1,ALP16453.c0g2i1,ALP16678.c1g1i1,ALP16920.c0g1i1,ALP17470.c0g1i1,ALP17736.c0g1i1,ALP18073.c0g1i1,ALP18516.c0g2i1,ALP18761.c0g1i1,ALP19984.c0g…
MF	GO:1901363	heterocyclic compound binding	10492	1189	1071.78	4.3e-08	1.4491e-06	ALP100997.c0g1i1,ALP101691.c0g1i1,ALP101797.c0g1i1,ALP101892.c0g1i1,ALP10233.c0g1i1,ALP104578.c0g1i1,ALP11716.c0g1i1,ALP12134.c0g1i1,ALP12506.c0g1i1,ALP12897.c0g1i1,ALP13497.c0g1i1,ALP14358.c0g1i1,ALP14961.c0g1i1,ALP1519.c0g1i1,ALP15470.c0g1i1,ALP1606.c0g2i1,ALP16453.c0g2i1,ALP16678.c1g1i1,ALP16920.c0g1i1,ALP17470.c0g1i1,ALP17736.c0g1i1,ALP18073.c0g1i1,ALP18516.c0g2i1,ALP18761.c0g1i1,ALP19984.c0g…
MF	GO:0016817	hydrolase activity, acting on acid anhydrides	1581	221	161.5	5.1e-07	1.63686e-05	ALP10233.c0g1i1,ALP12506.c0g1i1,ALP1519.c0g1i1,ALP16678.c1g1i1,ALP17736.c0g1i1,ALP21657.c0g2i1,ALP24236.c0g2i1,ALP26358.c0g1i1,ALP28893.c1g1i1,ALP31098.c0g1i1,ALP31228.c0g1i1,ALP31263.c0g1i1,ALP31849.c1g1i1,ALP32712.c0g1i1,ALP32973.c0g1i1,ALP33694.c0g2i1,ALP37601.c0g2i1,ALP37817.c0g1i1,ALP39603.c0g1i1,ALP39819.c0g2i1,ALP40250.c0g1i1,ALP40997.c0g1i1,ALP41105.c0g2i2,ALP41842.c0g1i1,ALP42186.c0g2i1,…
MF	GO:0017111	nucleoside-triphosphatase activity	1507	212	153.94	5.6e-07	1.71564e-05	ALP10233.c0g1i1,ALP12506.c0g1i1,ALP1519.c0g1i1,ALP16678.c1g1i1,ALP17736.c0g1i1,ALP21657.c0g2i1,ALP24236.c0g2i1,ALP26358.c0g1i1,ALP28893.c1g1i1,ALP31098.c0g1i1,ALP31228.c0g1i1,ALP31263.c0g1i1,ALP31849.c1g1i1,ALP32712.c0g1i1,ALP33694.c0g2i1,ALP37601.c0g2i1,ALP37817.c0g1i1,ALP39603.c0g1i1,ALP39819.c0g2i1,ALP40250.c0g1i1,ALP40997.c0g1i1,ALP41105.c0g2i2,ALP41842.c0g1i1,ALP42186.c0g2i1,ALP42381.c0g1i4,…
MF	GO:0016462	pyrophosphatase activity	1540	214	157.31	1.2e-06	3.51652e-05	ALP10233.c0g1i1,ALP12506.c0g1i1,ALP1519.c0g1i1,ALP16678.c1g1i1,ALP17736.c0g1i1,ALP21657.c0g2i1,ALP24236.c0g2i1,ALP26358.c0g1i1,ALP28893.c1g1i1,ALP31098.c0g1i1,ALP31228.c0g1i1,ALP31263.c0g1i1,ALP31849.c1g1i1,ALP32712.c0g1i1,ALP32973.c0g1i1,ALP33694.c0g2i1,ALP37601.c0g2i1,ALP37817.c0g1i1,ALP39603.c0g1i1,ALP39819.c0g2i1,ALP40250.c0g1i1,ALP40997.c0g1i1,ALP41105.c0g2i2,ALP41842.c0g1i1,ALP42186.c0g2i1,…
MF	GO:0016818	hydrolase activity, acting on acid anhydrides, in phosphorus-containing anhydrides	1551	215	158.44	1.4e-06	3.93167e-05	ALP10233.c0g1i1,ALP12506.c0g1i1,ALP1519.c0g1i1,ALP16678.c1g1i1,ALP17736.c0g1i1,ALP21657.c0g2i1,ALP24236.c0g2i1,ALP26358.c0g1i1,ALP28893.c1g1i1,ALP31098.c0g1i1,ALP31228.c0g1i1,ALP31263.c0g1i1,ALP31849.c1g1i1,ALP32712.c0g1i1,ALP32973.c0g1i1,ALP33694.c0g2i1,ALP37601.c0g2i1,ALP37817.c0g1i1,ALP39603.c0g1i1,ALP39819.c0g2i1,ALP40250.c0g1i1,ALP40997.c0g1i1,ALP41105.c0g2i2,ALP41842.c0g1i1,ALP42186.c0g2i1,…
BP	GO:0007154	cell communication	979	133	93.61	1.3e-05	0.00404625	ALP21657.c0g2i1,ALP22588.c0g1i1,ALP24669.c0g1i1,ALP25432.c0g2i1,ALP2857.c0g1i1,ALP29352.c0g2i1,ALP31699.c0g1i1,ALP33892.c0g1i2,ALP34953.c0g1i1,ALP38722.c0g1i1,ALP38845.c0g2i1,ALP40622.c0g1i1,ALP40950.c0g1i1,ALP42086.c0g1i1,ALP42328.c0g1i1,ALP43791.c0g3i1,ALP44481.c0g2i1,ALP44784.c0g2i1,ALP45173.c0g1i2,ALP45198.c0g3i1,ALP45219.c1g1i1,ALP45353.c0g1i1,ALP46092.c0g1i2,ALP46092.c0g1i5,ALP46863.c0g3i1,…
CC	GO:0008290	F-actin capping protein complex	9	6	0.81	3.4e-05	0.006674	ALP62215.c1g15i2,ALP62215.c1g15i4,ALP62215.c1g15i5,ALP62215.c1g6i1,ALP62215.c1g7i1,ALP62215.c1g8i1
MF	GO:0009001	serine O-acetyltransferase activity	42	14	4.29	4.3e-05	0.00111469	ALP33694.c0g2i1,ALP54830.c3g2i1,ALP56837.c7g9i1,ALP56837.c7g9i6,ALP57888.c3g13i1,ALP62698.c3g4i10,ALP62698.c3g4i18,ALP62698.c3g4i3,ALP62698.c3g4i4,ALP62698.c3g4i6,ALP63045.c1g1i1,ALP63790.c2g1i1,ALP65071.c1g2i1,ALP76202.c0g1i1
MF	GO:0016412	serine O-acyltransferase activity	42	14	4.29	4.3e-05	0.00111469	ALP33694.c0g2i1,ALP54830.c3g2i1,ALP56837.c7g9i1,ALP56837.c7g9i6,ALP57888.c3g13i1,ALP62698.c3g4i10,ALP62698.c3g4i18,ALP62698.c3g4i3,ALP62698.c3g4i4,ALP62698.c3g4i6,ALP63045.c1g1i1,ALP63790.c2g1i1,ALP65071.c1g2i1,ALP76202.c0g1i1
CC	GO:0044425	membrane part	7633	748	684.86	4.7e-05	0.006674	ALP101691.c0g1i1,ALP101892.c0g1i1,ALP104847.c0g1i1,ALP11510.c0g1i1,ALP11606.c0g1i1,ALP1166.c0g1i1,ALP11815.c0g1i1,ALP12134.c0g1i1,ALP12506.c0g1i1,ALP12897.c0g1i1,ALP14358.c0g1i1,ALP14789.c0g1i1,ALP1606.c0g2i1,ALP17500.c0g1i1,ALP17705.c0g1i1,ALP19754.c0g2i1,ALP2077.c0g2i1,ALP21285.c0g1i1,ALP21592.c0g1i1,ALP21657.c0g2i1,ALP21819.c0g1i1,ALP21900.c0g1i1,ALP22054.c0g2i1,ALP22236.c0g1i1,ALP22373.c0g2i1…
BP	GO:0030834	regulation of actin filament depolymerization	9	6	0.86	4.9e-05	0.00554591	ALP62215.c1g15i2,ALP62215.c1g15i4,ALP62215.c1g15i5,ALP62215.c1g6i1,ALP62215.c1g7i1,ALP62215.c1g8i1
BP	GO:0030835	negative regulation of actin filament depolymerization	9	6	0.86	4.9e-05	0.00554591	ALP62215.c1g15i2,ALP62215.c1g15i4,ALP62215.c1g15i5,ALP62215.c1g6i1,ALP62215.c1g7i1,ALP62215.c1g8i1
BP	GO:0030837	negative regulation of actin filament polymerization	9	6	0.86	4.9e-05	0.00554591	ALP62215.c1g15i2,ALP62215.c1g15i4,ALP62215.c1g15i5,ALP62215.c1g6i1,ALP62215.c1g7i1,ALP62215.c1g8i1
BP	GO:0031333	negative regulation of protein complex assembly	9	6	0.86	4.9e-05	0.00554591	ALP62215.c1g15i2,ALP62215.c1g15i4,ALP62215.c1g15i5,ALP62215.c1g6i1,ALP62215.c1g7i1,ALP62215.c1g8i1
BP	GO:0032272	negative regulation of protein polymerization	9	6	0.86	4.9e-05	0.00554591	ALP62215.c1g15i2,ALP62215.c1g15i4,ALP62215.c1g15i5,ALP62215.c1g6i1,ALP62215.c1g7i1,ALP62215.c1g8i1
BP	GO:0051016	barbed-end actin filament capping	9	6	0.86	4.9e-05	0.00554591	ALP62215.c1g15i2,ALP62215.c1g15i4,ALP62215.c1g15i5,ALP62215.c1g6i1,ALP62215.c1g7i1,ALP62215.c1g8i1
BP	GO:0051693	actin filament capping	9	6	0.86	4.9e-05	0.00554591	ALP62215.c1g15i2,ALP62215.c1g15i4,ALP62215.c1g15i5,ALP62215.c1g6i1,ALP62215.c1g7i1,ALP62215.c1g8i1
BP	GO:0000097	sulfur amino acid biosynthetic process	82	20	7.84	6.7e-05	0.00695125	ALP31732.c0g1i1,ALP33694.c0g2i1,ALP54830.c3g2i1,ALP56837.c7g9i1,ALP56837.c7g9i6,ALP57888.c3g13i1,ALP62698.c3g4i10,ALP62698.c3g4i18,ALP62698.c3g4i3,ALP62698.c3g4i4,ALP62698.c3g4i6,ALP63045.c1g1i1,ALP63790.c2g1i1,ALP64967.c0g10i2,ALP64967.c0g10i9,ALP64967.c0g1i1,ALP64967.c0g5i1,ALP64967.c0g7i2,ALP65071.c1g2i1,ALP76202.c0g1i1
MF	GO:0004672	protein kinase activity	2391	298	244.25	9.5e-05	0.00237148	ALP100997.c0g1i1,ALP101691.c0g1i1,ALP14358.c0g1i1,ALP1606.c0g2i1,ALP16453.c0g2i1,ALP19984.c0g1i1,ALP20363.c1g1i1,ALP21011.c0g1i1,ALP21592.c0g1i1,ALP24140.c0g1i1,ALP25421.c0g1i1,ALP27207.c0g1i1,ALP27990.c0g1i1,ALP28383.c0g3i1,ALP28478.c0g2i1,ALP28606.c0g1i1,ALP29602.c0g2i1,ALP30241.c0g1i1,ALP31505.c0g1i1,ALP33704.c0g1i1,ALP34710.c0g1i1,ALP34823.c0g2i1,ALP34953.c0g1i1,ALP35272.c0g2i1,ALP355.c0g2i1,…
MF	GO:0016413	O-acetyltransferase activity	45	14	4.6	0.0001	0.00240714	ALP33694.c0g2i1,ALP54830.c3g2i1,ALP56837.c7g9i1,ALP56837.c7g9i6,ALP57888.c3g13i1,ALP62698.c3g4i10,ALP62698.c3g4i18,ALP62698.c3g4i3,ALP62698.c3g4i4,ALP62698.c3g4i6,ALP63045.c1g1i1,ALP63790.c2g1i1,ALP65071.c1g2i1,ALP76202.c0g1i1
CC	GO:0016020	membrane	7932	771	711.68	0.00011	0.0104133	ALP101691.c0g1i1,ALP101892.c0g1i1,ALP104847.c0g1i1,ALP11510.c0g1i1,ALP11606.c0g1i1,ALP1166.c0g1i1,ALP11815.c0g1i1,ALP12134.c0g1i1,ALP12506.c0g1i1,ALP12897.c0g1i1,ALP14358.c0g1i1,ALP14789.c0g1i1,ALP1606.c0g2i1,ALP17500.c0g1i1,ALP17705.c0g1i1,ALP19754.c0g2i1,ALP2077.c0g2i1,ALP21285.c0g1i1,ALP21592.c0g1i1,ALP21657.c0g2i1,ALP21819.c0g1i1,ALP21900.c0g1i1,ALP22054.c0g2i1,ALP22236.c0g1i1,ALP22373.c0g2i1…
BP	GO:0043242	negative regulation of protein complex disassembly	10	6	0.96	0.00011	0.00855937	ALP62215.c1g15i2,ALP62215.c1g15i4,ALP62215.c1g15i5,ALP62215.c1g6i1,ALP62215.c1g7i1,ALP62215.c1g8i1
BP	GO:0051494	negative regulation of cytoskeleton organization	10	6	0.96	0.00011	0.00855937	ALP62215.c1g15i2,ALP62215.c1g15i4,ALP62215.c1g15i5,ALP62215.c1g6i1,ALP62215.c1g7i1,ALP62215.c1g8i1
BP	GO:1901879	regulation of protein depolymerization	10	6	0.96	0.00011	0.00855937	ALP62215.c1g15i2,ALP62215.c1g15i4,ALP62215.c1g15i5,ALP62215.c1g6i1,ALP62215.c1g7i1,ALP62215.c1g8i1
BP	GO:1901880	negative regulation of protein depolymerization	10	6	0.96	0.00011	0.00855937	ALP62215.c1g15i2,ALP62215.c1g15i4,ALP62215.c1g15i5,ALP62215.c1g6i1,ALP62215.c1g7i1,ALP62215.c1g8i1
BP	GO:0019627	urea metabolic process	7	5	0.67	0.00014	0.00968333	ALP65037.c3g1i1,ALP65037.c3g3i10,ALP65037.c3g3i4,ALP65037.c3g5i2,ALP65037.c3g5i8
BP	GO:0043419	urea catabolic process	7	5	0.67	0.00014	0.00968333	ALP65037.c3g1i1,ALP65037.c3g3i10,ALP65037.c3g3i4,ALP65037.c3g5i2,ALP65037.c3g5i8
BP	GO:0000096	sulfur amino acid metabolic process	88	20	8.41	0.00019	0.01245	ALP31732.c0g1i1,ALP33694.c0g2i1,ALP54830.c3g2i1,ALP56837.c7g9i1,ALP56837.c7g9i6,ALP57888.c3g13i1,ALP62698.c3g4i10,ALP62698.c3g4i18,ALP62698.c3g4i3,ALP62698.c3g4i4,ALP62698.c3g4i6,ALP63045.c1g1i1,ALP63790.c2g1i1,ALP64967.c0g10i2,ALP64967.c0g10i9,ALP64967.c0g1i1,ALP64967.c0g5i1,ALP64967.c0g7i2,ALP65071.c1g2i1,ALP76202.c0g1i1
MF	GO:0009039	urease activity	7	5	0.72	0.00019	0.00441586	ALP65037.c3g1i1,ALP65037.c3g3i10,ALP65037.c3g3i4,ALP65037.c3g5i2,ALP65037.c3g5i8
BP	GO:0007165	signal transduction	761	102	72.77	0.00023	0.0130159	ALP21657.c0g2i1,ALP22588.c0g1i1,ALP24669.c0g1i1,ALP25432.c0g2i1,ALP2857.c0g1i1,ALP29352.c0g2i1,ALP31699.c0g1i1,ALP33892.c0g1i2,ALP34953.c0g1i1,ALP38722.c0g1i1,ALP42086.c0g1i1,ALP44481.c0g2i1,ALP44784.c0g2i1,ALP45173.c0g1i2,ALP45219.c1g1i1,ALP46092.c0g1i2,ALP46092.c0g1i5,ALP47523.c0g1i1,ALP47901.c1g1i1,ALP48352.c0g1i1,ALP49476.c0g1i1,ALP49565.c2g1i3,ALP49565.c2g1i5,ALP49705.c0g1i4,ALP49896.c0g1i1,…
BP	GO:0023052	signaling	761	102	72.77	0.00023	0.0130159	ALP21657.c0g2i1,ALP22588.c0g1i1,ALP24669.c0g1i1,ALP25432.c0g2i1,ALP2857.c0g1i1,ALP29352.c0g2i1,ALP31699.c0g1i1,ALP33892.c0g1i2,ALP34953.c0g1i1,ALP38722.c0g1i1,ALP42086.c0g1i1,ALP44481.c0g2i1,ALP44784.c0g2i1,ALP45173.c0g1i2,ALP45219.c1g1i1,ALP46092.c0g1i2,ALP46092.c0g1i5,ALP47523.c0g1i1,ALP47901.c1g1i1,ALP48352.c0g1i1,ALP49476.c0g1i1,ALP49565.c2g1i3,ALP49565.c2g1i5,ALP49705.c0g1i4,ALP49896.c0g1i1,…
BP	GO:0044700	single organism signaling	761	102	72.77	0.00023	0.0130159	ALP21657.c0g2i1,ALP22588.c0g1i1,ALP24669.c0g1i1,ALP25432.c0g2i1,ALP2857.c0g1i1,ALP29352.c0g2i1,ALP31699.c0g1i1,ALP33892.c0g1i2,ALP34953.c0g1i1,ALP38722.c0g1i1,ALP42086.c0g1i1,ALP44481.c0g2i1,ALP44784.c0g2i1,ALP45173.c0g1i2,ALP45219.c1g1i1,ALP46092.c0g1i2,ALP46092.c0g1i5,ALP47523.c0g1i1,ALP47901.c1g1i1,ALP48352.c0g1i1,ALP49476.c0g1i1,ALP49565.c2g1i3,ALP49565.c2g1i5,ALP49705.c0g1i4,ALP49896.c0g1i1,…
MF	GO:0005488	binding	13604	1462	1389.67	0.00025	0.00561667	ALP100997.c0g1i1,ALP101691.c0g1i1,ALP101797.c0g1i1,ALP101892.c0g1i1,ALP10233.c0g1i1,ALP104578.c0g1i1,ALP11716.c0g1i1,ALP11815.c0g1i1,ALP12134.c0g1i1,ALP12506.c0g1i1,ALP12532.c0g1i1,ALP1272.c0g1i1,ALP1288.c0g1i1,ALP12897.c0g1i1,ALP13497.c0g1i1,ALP14035.c0g1i1,ALP14358.c0g1i1,ALP14961.c0g1i1,ALP15066.c0g2i1,ALP1519.c0g1i1,ALP15470.c0g1i1,ALP15824.c0g1i1,ALP1606.c0g2i1,ALP16453.c0g2i1,ALP16524.c0g1i…
BP	GO:0006420	arginyl-tRNA aminoacylation	162	30	15.49	0.0003	0.0162391	ALP14961.c0g1i1,ALP15470.c0g1i1,ALP33679.c1g2i1,ALP38092.c0g1i1,ALP38919.c0g1i1,ALP39666.c0g1i1,ALP42544.c0g1i1,ALP50442.c0g6i1,ALP50997.c2g3i3,ALP50997.c2g3i6,ALP50997.c2g3i7,ALP50997.c2g3i8,ALP56590.c0g1i1,ALP56590.c2g1i2,ALP56590.c2g1i4,ALP56590.c2g1i5,ALP57032.c5g1i1,ALP57492.c2g1i1,ALP57492.c2g1i2,ALP59622.c2g1i1,ALP59622.c2g1i2,ALP61464.c1g1i2,ALP61982.c2g3i3,ALP62268.c6g3i1,ALP63180.c0g9i1…
CC	GO:0016021	integral component of membrane	7339	714	658.48	0.00034	0.02272	ALP101691.c0g1i1,ALP101892.c0g1i1,ALP104847.c0g1i1,ALP11510.c0g1i1,ALP11606.c0g1i1,ALP1166.c0g1i1,ALP11815.c0g1i1,ALP12134.c0g1i1,ALP12506.c0g1i1,ALP12897.c0g1i1,ALP14358.c0g1i1,ALP1606.c0g2i1,ALP17500.c0g1i1,ALP17705.c0g1i1,ALP19754.c0g2i1,ALP2077.c0g2i1,ALP21285.c0g1i1,ALP21592.c0g1i1,ALP21657.c0g2i1,ALP21819.c0g1i1,ALP21900.c0g1i1,ALP22054.c0g2i1,ALP22236.c0g1i1,ALP22373.c0g2i1,ALP22588.c0g1i1…
MF	GO:0042623	ATPase activity, coupled	489	74	49.95	0.00037	0.00804452	ALP12506.c0g1i1,ALP1519.c0g1i1,ALP17736.c0g1i1,ALP24236.c0g2i1,ALP26358.c0g1i1,ALP28893.c1g1i1,ALP31263.c0g1i1,ALP32712.c0g1i1,ALP33694.c0g2i1,ALP37817.c0g1i1,ALP39819.c0g2i1,ALP40997.c0g1i1,ALP41842.c0g1i1,ALP42186.c0g2i1,ALP43340.c0g1i1,ALP44297.c0g1i1,ALP44990.c1g1i1,ALP49503.c0g2i1,ALP49598.c0g1i1,ALP49598.c0g1i2,ALP49911.c0g1i1,ALP49911.c1g1i1,ALP53263.c0g1i1,ALP53263.c0g2i1,ALP54097.c0g2i3,…
CC	GO:0031224	intrinsic component of membrane	7348	714	659.28	0.0004	0.02272	ALP101691.c0g1i1,ALP101892.c0g1i1,ALP104847.c0g1i1,ALP11510.c0g1i1,ALP11606.c0g1i1,ALP1166.c0g1i1,ALP11815.c0g1i1,ALP12134.c0g1i1,ALP12506.c0g1i1,ALP12897.c0g1i1,ALP14358.c0g1i1,ALP1606.c0g2i1,ALP17500.c0g1i1,ALP17705.c0g1i1,ALP19754.c0g2i1,ALP2077.c0g2i1,ALP21285.c0g1i1,ALP21592.c0g1i1,ALP21657.c0g2i1,ALP21819.c0g1i1,ALP21900.c0g1i1,ALP22054.c0g2i1,ALP22236.c0g1i1,ALP22373.c0g2i1,ALP22588.c0g1i1…
BP	GO:0006535	cysteine biosynthetic process from serine	54	14	5.16	0.00041	0.020418	ALP33694.c0g2i1,ALP54830.c3g2i1,ALP56837.c7g9i1,ALP56837.c7g9i6,ALP57888.c3g13i1,ALP62698.c3g4i10,ALP62698.c3g4i18,ALP62698.c3g4i3,ALP62698.c3g4i4,ALP62698.c3g4i6,ALP63045.c1g1i1,ALP63790.c2g1i1,ALP65071.c1g2i1,ALP76202.c0g1i1
BP	GO:0019344	cysteine biosynthetic process	54	14	5.16	0.00041	0.020418	ALP33694.c0g2i1,ALP54830.c3g2i1,ALP56837.c7g9i1,ALP56837.c7g9i6,ALP57888.c3g13i1,ALP62698.c3g4i10,ALP62698.c3g4i18,ALP62698.c3g4i3,ALP62698.c3g4i4,ALP62698.c3g4i6,ALP63045.c1g1i1,ALP63790.c2g1i1,ALP65071.c1g2i1,ALP76202.c0g1i1
MF	GO:0042626	ATPase activity, coupled to transmembrane movement of substances	257	44	26.25	0.00044	0.0092675	ALP12506.c0g1i1,ALP24236.c0g2i1,ALP26358.c0g1i1,ALP28893.c1g1i1,ALP31263.c0g1i1,ALP33694.c0g2i1,ALP40997.c0g1i1,ALP41842.c0g1i1,ALP43340.c0g1i1,ALP53263.c0g1i1,ALP53263.c0g2i1,ALP54830.c3g2i1,ALP55974.c1g3i3,ALP56837.c7g9i1,ALP56837.c7g9i6,ALP57888.c3g13i1,ALP59102.c2g2i1,ALP59102.c2g4i1,ALP59111.c0g3i12,ALP60113.c1g7i2,ALP60377.c1g1i1,ALP60377.c1g1i2,ALP60499.c2g1i1,ALP62375.c1g2i10,ALP62375.c1g…
MF	GO:0016887	ATPase activity	700	99	71.51	0.00051	0.0104164	ALP10233.c0g1i1,ALP12506.c0g1i1,ALP1519.c0g1i1,ALP17736.c0g1i1,ALP24236.c0g2i1,ALP26358.c0g1i1,ALP28893.c1g1i1,ALP31098.c0g1i1,ALP31228.c0g1i1,ALP31263.c0g1i1,ALP32712.c0g1i1,ALP33694.c0g2i1,ALP37817.c0g1i1,ALP39819.c0g2i1,ALP40997.c0g1i1,ALP41842.c0g1i1,ALP42186.c0g2i1,ALP43340.c0g1i1,ALP44297.c0g1i1,ALP44990.c1g1i1,ALP49312.c0g1i1,ALP49503.c0g2i1,ALP49598.c0g1i1,ALP49598.c0g1i2,ALP49911.c0g1i1,…
BP	GO:0043605	cellular amide catabolic process	9	5	0.86	0.00072	0.0344769	ALP65037.c3g1i1,ALP65037.c3g3i10,ALP65037.c3g3i4,ALP65037.c3g5i2,ALP65037.c3g5i8
MF	GO:0022804	active transmembrane transporter activity	446	67	45.56	0.00083	0.0164535	ALP12506.c0g1i1,ALP21900.c0g1i1,ALP24236.c0g2i1,ALP26358.c0g1i1,ALP28893.c1g1i1,ALP31263.c0g1i1,ALP32973.c0g1i1,ALP33694.c0g2i1,ALP40997.c0g1i1,ALP41842.c0g1i1,ALP43340.c0g1i1,ALP47558.c0g1i1,ALP47558.c0g1i2,ALP50384.c0g1i1,ALP50384.c0g1i2,ALP50909.c0g1i4,ALP53263.c0g1i1,ALP53263.c0g2i1,ALP54163.c0g1i1,ALP54579.c0g1i1,ALP54830.c3g2i1,ALP55974.c1g3i3,ALP56571.c0g1i2,ALP56571.c0g1i3,ALP56837.c7g9i1…
BP	GO:0006534	cysteine metabolic process	58	14	5.55	0.0009	0.0400179	ALP33694.c0g2i1,ALP54830.c3g2i1,ALP56837.c7g9i1,ALP56837.c7g9i6,ALP57888.c3g13i1,ALP62698.c3g4i10,ALP62698.c3g4i18,ALP62698.c3g4i3,ALP62698.c3g4i4,ALP62698.c3g4i6,ALP63045.c1g1i1,ALP63790.c2g1i1,ALP65071.c1g2i1,ALP76202.c0g1i1
BP	GO:0043244	regulation of protein complex disassembly	23	8	2.2	0.0009	0.0400179	ALP33944.c0g2i1,ALP45338.c0g2i1,ALP62215.c1g15i2,ALP62215.c1g15i4,ALP62215.c1g15i5,ALP62215.c1g6i1,ALP62215.c1g7i1,ALP62215.c1g8i1
MF	GO:0004814	arginine-tRNA ligase activity	162	30	16.55	0.00094	0.0175989	ALP14961.c0g1i1,ALP15470.c0g1i1,ALP33679.c1g2i1,ALP38092.c0g1i1,ALP38919.c0g1i1,ALP39666.c0g1i1,ALP42544.c0g1i1,ALP50442.c0g6i1,ALP50997.c2g3i3,ALP50997.c2g3i6,ALP50997.c2g3i7,ALP50997.c2g3i8,ALP56590.c0g1i1,ALP56590.c2g1i2,ALP56590.c2g1i4,ALP56590.c2g1i5,ALP57032.c5g1i1,ALP57492.c2g1i1,ALP57492.c2g1i2,ALP59622.c2g1i1,ALP59622.c2g1i2,ALP61464.c1g1i2,ALP61982.c2g3i3,ALP62268.c6g3i1,ALP63180.c0g9i1…
MF	GO:0043492	ATPase activity, coupled to movement of substances	274	45	27.99	0.00094	0.0175989	ALP12506.c0g1i1,ALP24236.c0g2i1,ALP26358.c0g1i1,ALP28893.c1g1i1,ALP31263.c0g1i1,ALP33694.c0g2i1,ALP40997.c0g1i1,ALP41842.c0g1i1,ALP42186.c0g2i1,ALP43340.c0g1i1,ALP53263.c0g1i1,ALP53263.c0g2i1,ALP54830.c3g2i1,ALP55974.c1g3i3,ALP56837.c7g9i1,ALP56837.c7g9i6,ALP57888.c3g13i1,ALP59102.c2g2i1,ALP59102.c2g4i1,ALP59111.c0g3i12,ALP60113.c1g7i2,ALP60377.c1g1i1,ALP60377.c1g1i2,ALP60499.c2g1i1,ALP62375.c1g2…
MF	GO:0016773	phosphotransferase activity, alcohol group as acceptor	2585	310	264.06	0.00098	0.0178519	ALP100997.c0g1i1,ALP101691.c0g1i1,ALP14358.c0g1i1,ALP1606.c0g2i1,ALP16453.c0g2i1,ALP19984.c0g1i1,ALP20363.c1g1i1,ALP21011.c0g1i1,ALP21592.c0g1i1,ALP24140.c0g1i1,ALP25421.c0g1i1,ALP27207.c0g1i1,ALP27990.c0g1i1,ALP28383.c0g3i1,ALP28478.c0g2i1,ALP28606.c0g1i1,ALP29602.c0g2i1,ALP30241.c0g1i1,ALP31505.c0g1i1,ALP31732.c0g1i1,ALP33704.c0g1i1,ALP34710.c0g1i1,ALP34823.c0g2i1,ALP34953.c0g1i1,ALP35272.c0g2i…
MF	GO:0015399	primary active transmembrane transporter activity	277	45	28.3	0.00118	0.0203928	ALP12506.c0g1i1,ALP24236.c0g2i1,ALP26358.c0g1i1,ALP28893.c1g1i1,ALP31263.c0g1i1,ALP32973.c0g1i1,ALP33694.c0g2i1,ALP40997.c0g1i1,ALP41842.c0g1i1,ALP43340.c0g1i1,ALP53263.c0g1i1,ALP53263.c0g2i1,ALP54830.c3g2i1,ALP55974.c1g3i3,ALP56837.c7g9i1,ALP56837.c7g9i6,ALP57888.c3g13i1,ALP59102.c2g2i1,ALP59102.c2g4i1,ALP59111.c0g3i12,ALP60113.c1g7i2,ALP60377.c1g1i1,ALP60377.c1g1i2,ALP60499.c2g1i1,ALP62375.c1g2…
MF	GO:0015405	P-P-bond-hydrolysis-driven transmembrane transporter activity	277	45	28.3	0.00118	0.0203928	ALP12506.c0g1i1,ALP24236.c0g2i1,ALP26358.c0g1i1,ALP28893.c1g1i1,ALP31263.c0g1i1,ALP32973.c0g1i1,ALP33694.c0g2i1,ALP40997.c0g1i1,ALP41842.c0g1i1,ALP43340.c0g1i1,ALP53263.c0g1i1,ALP53263.c0g2i1,ALP54830.c3g2i1,ALP55974.c1g3i3,ALP56837.c7g9i1,ALP56837.c7g9i6,ALP57888.c3g13i1,ALP59102.c2g2i1,ALP59102.c2g4i1,ALP59111.c0g3i12,ALP60113.c1g7i2,ALP60377.c1g1i1,ALP60377.c1g1i2,ALP60499.c2g1i1,ALP62375.c1g2…
MF	GO:0016820	hydrolase activity, acting on acid anhydrides, catalyzing transmembrane movement of substances	270	44	27.58	0.00124	0.020894	ALP12506.c0g1i1,ALP24236.c0g2i1,ALP26358.c0g1i1,ALP28893.c1g1i1,ALP31263.c0g1i1,ALP33694.c0g2i1,ALP40997.c0g1i1,ALP41842.c0g1i1,ALP43340.c0g1i1,ALP53263.c0g1i1,ALP53263.c0g2i1,ALP54830.c3g2i1,ALP55974.c1g3i3,ALP56837.c7g9i1,ALP56837.c7g9i6,ALP57888.c3g13i1,ALP59102.c2g2i1,ALP59102.c2g4i1,ALP59111.c0g3i12,ALP60113.c1g7i2,ALP60377.c1g1i1,ALP60377.c1g1i2,ALP60499.c2g1i1,ALP62375.c1g2i10,ALP62375.c1g…
BP	GO:0009070	serine family amino acid biosynthetic process	81	17	7.75	0.00145	0.06225	ALP33694.c0g2i1,ALP54830.c3g2i1,ALP56664.c5g2i2,ALP56837.c7g9i1,ALP56837.c7g9i6,ALP57888.c3g13i1,ALP62698.c3g4i10,ALP62698.c3g4i18,ALP62698.c3g4i3,ALP62698.c3g4i4,ALP62698.c3g4i6,ALP63045.c1g1i1,ALP63790.c2g1i1,ALP64607.c0g1i3,ALP65067.c2g1i13,ALP65071.c1g2i1,ALP76202.c0g1i1
BP	GO:0006418	tRNA aminoacylation for protein translation	284	43	27.16	0.0016	0.0664	ALP14961.c0g1i1,ALP15470.c0g1i1,ALP26336.c0g1i1,ALP33679.c1g2i1,ALP37816.c0g3i3,ALP37816.c0g3i4,ALP38092.c0g1i1,ALP38919.c0g1i1,ALP39666.c0g1i1,ALP42544.c0g1i1,ALP49975.c0g2i1,ALP50442.c0g6i1,ALP50538.c1g1i1,ALP50538.c1g1i3,ALP50538.c1g1i4,ALP50538.c4g2i1,ALP50997.c2g3i3,ALP50997.c2g3i6,ALP50997.c2g3i7,ALP50997.c2g3i8,ALP53133.c3g1i4,ALP54612.c2g1i1,ALP56590.c0g1i1,ALP56590.c2g1i2,ALP56590.c2g1i4…
MF	GO:0020037	heme binding	417	62	42.6	0.00164	0.02696	ALP101892.c0g1i1,ALP12134.c0g1i1,ALP2077.c0g2i1,ALP22373.c0g2i1,ALP24820.c0g1i1,ALP26730.c0g1i1,ALP29612.c0g1i1,ALP31055.c0g1i1,ALP31055.c0g2i1,ALP35683.c0g2i1,ALP35793.c0g1i1,ALP40256.c0g1i1,ALP41986.c0g1i1,ALP42246.c0g1i1,ALP43988.c0g1i1,ALP43988.c1g2i2,ALP44922.c0g1i1,ALP4543.c0g1i1,ALP45773.c0g1i2,ALP45820.c0g1i1,ALP46083.c0g1i1,ALP48381.c0g1i1,ALP49541.c0g2i1,ALP50551.c0g1i1,ALP50724.c0g1i1,…
MF	GO:0016301	kinase activity	2802	331	286.23	0.00174	0.0279229	ALP100997.c0g1i1,ALP101691.c0g1i1,ALP14358.c0g1i1,ALP1606.c0g2i1,ALP16453.c0g2i1,ALP19984.c0g1i1,ALP20363.c1g1i1,ALP21011.c0g1i1,ALP21592.c0g1i1,ALP24140.c0g1i1,ALP24790.c0g1i1,ALP25421.c0g1i1,ALP27207.c0g1i1,ALP27990.c0g1i1,ALP28383.c0g3i1,ALP28478.c0g2i1,ALP28606.c0g1i1,ALP29602.c0g2i1,ALP30241.c0g1i1,ALP31505.c0g1i1,ALP31732.c0g1i1,ALP32706.c0g1i1,ALP33704.c0g1i1,ALP34710.c0g1i1,ALP34823.c0g2i…
BP	GO:0043038	amino acid activation	288	43	27.54	0.0021	0.0817031	ALP14961.c0g1i1,ALP15470.c0g1i1,ALP26336.c0g1i1,ALP33679.c1g2i1,ALP37816.c0g3i3,ALP37816.c0g3i4,ALP38092.c0g1i1,ALP38919.c0g1i1,ALP39666.c0g1i1,ALP42544.c0g1i1,ALP49975.c0g2i1,ALP50442.c0g6i1,ALP50538.c1g1i1,ALP50538.c1g1i3,ALP50538.c1g1i4,ALP50538.c4g2i1,ALP50997.c2g3i3,ALP50997.c2g3i6,ALP50997.c2g3i7,ALP50997.c2g3i8,ALP53133.c3g1i4,ALP54612.c2g1i1,ALP56590.c0g1i1,ALP56590.c2g1i2,ALP56590.c2g1i4…
BP	GO:0043039	tRNA aminoacylation	288	43	27.54	0.0021	0.0817031	ALP14961.c0g1i1,ALP15470.c0g1i1,ALP26336.c0g1i1,ALP33679.c1g2i1,ALP37816.c0g3i3,ALP37816.c0g3i4,ALP38092.c0g1i1,ALP38919.c0g1i1,ALP39666.c0g1i1,ALP42544.c0g1i1,ALP49975.c0g2i1,ALP50442.c0g6i1,ALP50538.c1g1i1,ALP50538.c1g1i3,ALP50538.c1g1i4,ALP50538.c4g2i1,ALP50997.c2g3i3,ALP50997.c2g3i6,ALP50997.c2g3i7,ALP50997.c2g3i8,ALP53133.c3g1i4,ALP54612.c2g1i1,ALP56590.c0g1i1,ALP56590.c2g1i2,ALP56590.c2g1i4…
CC	GO:0030117	membrane coat	128	22	11.48	0.00219	0.0888514	ALP14789.c0g1i1,ALP40072.c0g1i1,ALP50438.c0g1i1,ALP55055.c1g2i1,ALP55055.c1g2i3,ALP59064.c0g1i1,ALP60203.c0g3i3,ALP60203.c0g3i5,ALP61285.c0g1i2,ALP61933.c5g2i3,ALP62520.c1g3i10,ALP62520.c1g3i5,ALP62520.c1g3i8,ALP63631.c1g1i1,ALP63631.c2g2i2,ALP63643.c0g1i2,ALP63643.c1g1i1,ALP63762.c7g1i2,ALP63762.c7g1i3,ALP64552.c2g1i4,ALP74420.c0g1i1,ALP98495.c0g1i1
CC	GO:0048475	coated membrane	128	22	11.48	0.00219	0.0888514	ALP14789.c0g1i1,ALP40072.c0g1i1,ALP50438.c0g1i1,ALP55055.c1g2i1,ALP55055.c1g2i3,ALP59064.c0g1i1,ALP60203.c0g3i3,ALP60203.c0g3i5,ALP61285.c0g1i2,ALP61933.c5g2i3,ALP62520.c1g3i10,ALP62520.c1g3i5,ALP62520.c1g3i8,ALP63631.c1g1i1,ALP63631.c2g2i2,ALP63643.c0g1i2,ALP63643.c1g1i1,ALP63762.c7g1i2,ALP63762.c7g1i3,ALP64552.c2g1i4,ALP74420.c0g1i1,ALP98495.c0g1i1
BP	GO:0071941	nitrogen cycle metabolic process	11	5	1.05	0.00224	0.0845091	ALP65037.c3g1i1,ALP65037.c3g3i10,ALP65037.c3g3i4,ALP65037.c3g5i2,ALP65037.c3g5i8
MF	GO:0004386	helicase activity	520	73	53.12	0.00317	0.0496879	ALP37601.c0g2i1,ALP39603.c0g1i1,ALP43988.c0g1i1,ALP44308.c0g1i1,ALP44308.c0g3i1,ALP44660.c0g2i1,ALP48786.c0g1i1,ALP53068.c0g1i6,ALP53078.c3g3i12,ALP53078.c3g5i1,ALP53888.c0g1i9,ALP54148.c3g1i1,ALP54148.c3g4i7,ALP54148.c3g5i1,ALP55381.c3g1i1,ALP55381.c3g1i2,ALP56218.c1g2i2,ALP56886.c1g2i2,ALP57102.c0g1i1,ALP57527.c0g1i2,ALP57527.c1g2i2,ALP58993.c2g2i13,ALP59109.c0g6i11,ALP59111.c0g7i2,ALP59769.c2g…
BP	GO:0006813	potassium ion transport	17	6	1.63	0.0037	0.135485	ALP44158.c0g1i4,ALP53336.c0g1i1,ALP54163.c0g1i1,ALP64558.c1g1i1,ALP64558.c1g1i7,ALP64797.c2g4i1
CC	GO:0030135	coated vesicle	95	17	8.52	0.00435	0.154425	ALP14789.c0g1i1,ALP40072.c0g1i1,ALP50438.c0g1i1,ALP55055.c1g2i1,ALP55055.c1g2i3,ALP58437.c2g4i1,ALP59064.c0g1i1,ALP60203.c0g3i3,ALP60203.c0g3i5,ALP60533.c3g1i1,ALP61702.c1g4i6,ALP61702.c1g4i7,ALP61933.c5g2i3,ALP63643.c0g1i2,ALP63643.c1g1i1,ALP74420.c0g1i1,ALP98495.c0g1i1
BP	GO:0044272	sulfur compound biosynthetic process	143	24	13.67	0.00447	0.159004	ALP31732.c0g1i1,ALP33694.c0g2i1,ALP45380.c0g1i1,ALP54830.c3g2i1,ALP56837.c7g9i1,ALP56837.c7g9i6,ALP57888.c3g13i1,ALP62589.c0g2i5,ALP62650.c0g2i8,ALP62698.c3g4i10,ALP62698.c3g4i18,ALP62698.c3g4i3,ALP62698.c3g4i4,ALP62698.c3g4i6,ALP63045.c1g1i1,ALP63790.c2g1i1,ALP64647.c2g3i2,ALP64967.c0g10i2,ALP64967.c0g10i9,ALP64967.c0g1i1,ALP64967.c0g5i1,ALP64967.c0g7i2,ALP65071.c1g2i1,ALP76202.c0g1i1
MF	GO:0003871	5-methyltetrahydropteroyltriglutamate-homocysteine S-methyltransferase activity	12	5	1.23	0.00474	0.0709947	ALP64967.c0g10i2,ALP64967.c0g10i9,ALP64967.c0g1i1,ALP64967.c0g5i1,ALP64967.c0g7i2
MF	GO:0042085	5-methyltetrahydropteroyltri-L-glutamate-dependent methyltransferase activity	12	5	1.23	0.00474	0.0709947	ALP64967.c0g10i2,ALP64967.c0g10i9,ALP64967.c0g1i1,ALP64967.c0g5i1,ALP64967.c0g7i2
BP	GO:0006563	L-serine metabolic process	83	16	7.94	0.00485	0.167729	ALP33694.c0g2i1,ALP54830.c3g2i1,ALP56664.c5g2i2,ALP56837.c7g9i1,ALP56837.c7g9i6,ALP57888.c3g13i1,ALP62698.c3g4i10,ALP62698.c3g4i18,ALP62698.c3g4i3,ALP62698.c3g4i4,ALP62698.c3g4i6,ALP63045.c1g1i1,ALP63790.c2g1i1,ALP65067.c2g1i13,ALP65071.c1g2i1,ALP76202.c0g1i1
BP	GO:0071103	DNA conformation change	161	26	15.4	0.00537	0.180693	ALP1519.c0g1i1,ALP17736.c0g1i1,ALP32712.c0g1i1,ALP37817.c0g1i1,ALP39819.c0g2i1,ALP43894.c1g1i1,ALP43894.c1g2i1,ALP43894.c1g3i1,ALP44990.c1g1i1,ALP49911.c0g1i1,ALP49911.c1g1i1,ALP54097.c0g2i3,ALP55228.c2g3i1,ALP57474.c2g8i1,ALP61140.c1g12i6,ALP61140.c1g2i1,ALP61140.c1g6i1,ALP61682.c2g2i1,ALP61682.c2g2i2,ALP62111.c2g1i3,ALP64385.c1g1i15,ALP64385.c1g1i4,ALP64385.c1g1i5,ALP64385.c1g1i7,ALP65566.c0g1i…
MF	GO:0045430	chalcone isomerase activity	8	4	0.82	0.00542	0.0794148	ALP44268.c0g1i1,ALP46436.c0g3i2,ALP51068.c0g1i2,ALP51068.c0g1i3
BP	GO:0051704	multi-organism process	236	35	22.57	0.00578	0.181982	ALP34953.c0g1i1,ALP38845.c0g2i1,ALP40622.c0g1i1,ALP40950.c0g1i1,ALP42328.c0g1i1,ALP43791.c0g3i1,ALP45198.c0g3i1,ALP45353.c0g1i1,ALP46863.c0g3i1,ALP48549.c0g3i3,ALP48549.c0g3i4,ALP49942.c0g1i1,ALP52903.c1g1i1,ALP53375.c1g2i2,ALP55529.c5g6i2,ALP56165.c1g1i2,ALP56401.c0g2i5,ALP59777.c0g1i10,ALP60130.c2g1i4,ALP60130.c2g2i1,ALP60771.c0g2i7,ALP61496.c0g1i2,ALP61904.c0g1i4,ALP61904.c0g1i7,ALP62080.c0g2i…
BP	GO:0006265	DNA topological change	85	16	8.13	0.00616	0.181982	ALP1519.c0g1i1,ALP17736.c0g1i1,ALP32712.c0g1i1,ALP37817.c0g1i1,ALP39819.c0g2i1,ALP44990.c1g1i1,ALP49911.c0g1i1,ALP49911.c1g1i1,ALP54097.c0g2i3,ALP62111.c2g1i3,ALP64385.c1g1i15,ALP64385.c1g1i4,ALP64385.c1g1i5,ALP64385.c1g1i7,ALP65566.c0g1i1,ALP6781.c0g1i1
BP	GO:0008064	regulation of actin polymerization or depolymerization	19	6	1.82	0.00687	0.181982	ALP62215.c1g15i2,ALP62215.c1g15i4,ALP62215.c1g15i5,ALP62215.c1g6i1,ALP62215.c1g7i1,ALP62215.c1g8i1
BP	GO:0030041	actin filament polymerization	19	6	1.82	0.00687	0.181982	ALP62215.c1g15i2,ALP62215.c1g15i4,ALP62215.c1g15i5,ALP62215.c1g6i1,ALP62215.c1g7i1,ALP62215.c1g8i1
BP	GO:0030042	actin filament depolymerization	19	6	1.82	0.00687	0.181982	ALP62215.c1g15i2,ALP62215.c1g15i4,ALP62215.c1g15i5,ALP62215.c1g6i1,ALP62215.c1g7i1,ALP62215.c1g8i1
BP	GO:0030832	regulation of actin filament length	19	6	1.82	0.00687	0.181982	ALP62215.c1g15i2,ALP62215.c1g15i4,ALP62215.c1g15i5,ALP62215.c1g6i1,ALP62215.c1g7i1,ALP62215.c1g8i1
BP	GO:0030833	regulation of actin filament polymerization	19	6	1.82	0.00687	0.181982	ALP62215.c1g15i2,ALP62215.c1g15i4,ALP62215.c1g15i5,ALP62215.c1g6i1,ALP62215.c1g7i1,ALP62215.c1g8i1
BP	GO:0032271	regulation of protein polymerization	19	6	1.82	0.00687	0.181982	ALP62215.c1g15i2,ALP62215.c1g15i4,ALP62215.c1g15i5,ALP62215.c1g6i1,ALP62215.c1g7i1,ALP62215.c1g8i1
BP	GO:0032956	regulation of actin cytoskeleton organization	19	6	1.82	0.00687	0.181982	ALP62215.c1g15i2,ALP62215.c1g15i4,ALP62215.c1g15i5,ALP62215.c1g6i1,ALP62215.c1g7i1,ALP62215.c1g8i1
BP	GO:0032970	regulation of actin filament-based process	19	6	1.82	0.00687	0.181982	ALP62215.c1g15i2,ALP62215.c1g15i4,ALP62215.c1g15i5,ALP62215.c1g6i1,ALP62215.c1g7i1,ALP62215.c1g8i1
MF	GO:0008172	S-methyltransferase activity	13	5	1.33	0.00706	0.100679	ALP64967.c0g10i2,ALP64967.c0g10i9,ALP64967.c0g1i1,ALP64967.c0g5i1,ALP64967.c0g7i2
BP	GO:0006790	sulfur compound metabolic process	189	29	18.07	0.00711	0.184416	ALP31732.c0g1i1,ALP33694.c0g2i1,ALP39982.c0g1i1,ALP39982.c0g2i1,ALP42346.c0g1i1,ALP42877.c0g1i1,ALP45380.c0g1i1,ALP48490.c0g1i1,ALP54830.c3g2i1,ALP56837.c7g9i1,ALP56837.c7g9i6,ALP57888.c3g13i1,ALP62589.c0g2i5,ALP62650.c0g2i8,ALP62698.c3g4i10,ALP62698.c3g4i18,ALP62698.c3g4i3,ALP62698.c3g4i4,ALP62698.c3g4i6,ALP63045.c1g1i1,ALP63790.c2g1i1,ALP64647.c2g3i2,ALP64967.c0g10i2,ALP64967.c0g10i9,ALP64967.c…
MF	GO:0046906	tetrapyrrole binding	470	65	48.01	0.00717	0.100679	ALP101892.c0g1i1,ALP12134.c0g1i1,ALP12897.c0g1i1,ALP2077.c0g2i1,ALP22373.c0g2i1,ALP22902.c0g2i1,ALP24820.c0g1i1,ALP26730.c0g1i1,ALP29612.c0g1i1,ALP31055.c0g1i1,ALP31055.c0g2i1,ALP35683.c0g2i1,ALP35793.c0g1i1,ALP40256.c0g1i1,ALP41986.c0g1i1,ALP42246.c0g1i1,ALP43988.c0g1i1,ALP43988.c1g2i2,ALP44922.c0g1i1,ALP4543.c0g1i1,ALP45773.c0g1i2,ALP45820.c0g1i1,ALP46083.c0g1i1,ALP48381.c0g1i1,ALP49541.c0g2i1,…
CC	GO:0016023	cytoplasmic membrane-bounded vesicle	100	17	8.97	0.00739	0.1704	ALP14789.c0g1i1,ALP40072.c0g1i1,ALP50438.c0g1i1,ALP55055.c1g2i1,ALP55055.c1g2i3,ALP58437.c2g4i1,ALP59064.c0g1i1,ALP60203.c0g3i3,ALP60203.c0g3i5,ALP60533.c3g1i1,ALP61702.c1g4i6,ALP61702.c1g4i7,ALP61933.c5g2i3,ALP63643.c0g1i2,ALP63643.c1g1i1,ALP74420.c0g1i1,ALP98495.c0g1i1
CC	GO:0031410	cytoplasmic vesicle	100	17	8.97	0.00739	0.1704	ALP14789.c0g1i1,ALP40072.c0g1i1,ALP50438.c0g1i1,ALP55055.c1g2i1,ALP55055.c1g2i3,ALP58437.c2g4i1,ALP59064.c0g1i1,ALP60203.c0g3i3,ALP60203.c0g3i5,ALP60533.c3g1i1,ALP61702.c1g4i6,ALP61702.c1g4i7,ALP61933.c5g2i3,ALP63643.c0g1i2,ALP63643.c1g1i1,ALP74420.c0g1i1,ALP98495.c0g1i1
CC	GO:0031982	vesicle	100	17	8.97	0.00739	0.1704	ALP14789.c0g1i1,ALP40072.c0g1i1,ALP50438.c0g1i1,ALP55055.c1g2i1,ALP55055.c1g2i3,ALP58437.c2g4i1,ALP59064.c0g1i1,ALP60203.c0g3i3,ALP60203.c0g3i5,ALP60533.c3g1i1,ALP61702.c1g4i6,ALP61702.c1g4i7,ALP61933.c5g2i3,ALP63643.c0g1i2,ALP63643.c1g1i1,ALP74420.c0g1i1,ALP98495.c0g1i1
CC	GO:0031988	membrane-bounded vesicle	100	17	8.97	0.00739	0.1704	ALP14789.c0g1i1,ALP40072.c0g1i1,ALP50438.c0g1i1,ALP55055.c1g2i1,ALP55055.c1g2i3,ALP58437.c2g4i1,ALP59064.c0g1i1,ALP60203.c0g3i3,ALP60203.c0g3i5,ALP60533.c3g1i1,ALP61702.c1g4i6,ALP61702.c1g4i7,ALP61933.c5g2i3,ALP63643.c0g1i2,ALP63643.c1g1i1,ALP74420.c0g1i1,ALP98495.c0g1i1
BP	GO:0071322	cellular response to carbohydrate stimulus	5	3	0.48	0.00752	0.185313	ALP34953.c0g1i1,ALP63530.c2g1i2,ALP63530.c2g1i3
BP	GO:0006520	cellular amino acid metabolic process	697	86	66.65	0.00755	0.185313	ALP100955.c0g1i1,ALP11716.c0g1i1,ALP14961.c0g1i1,ALP15470.c0g1i1,ALP24437.c0g1i1,ALP26336.c0g1i1,ALP31732.c0g1i1,ALP32706.c0g1i1,ALP33679.c1g2i1,ALP33694.c0g2i1,ALP36628.c0g1i1,ALP37816.c0g3i3,ALP37816.c0g3i4,ALP38092.c0g1i1,ALP38919.c0g1i1,ALP38960.c0g1i1,ALP39666.c0g1i1,ALP39982.c0g1i1,ALP39982.c0g2i1,ALP42544.c0g1i1,ALP49331.c0g1i1,ALP49975.c0g2i1,ALP50442.c0g6i1,ALP50538.c1g1i1,ALP50538.c1g1i…
MF	GO:0004812	aminoacyl-tRNA ligase activity	289	43	29.52	0.00767	0.101364	ALP14961.c0g1i1,ALP15470.c0g1i1,ALP26336.c0g1i1,ALP33679.c1g2i1,ALP37816.c0g3i3,ALP37816.c0g3i4,ALP38092.c0g1i1,ALP38919.c0g1i1,ALP39666.c0g1i1,ALP42544.c0g1i1,ALP49975.c0g2i1,ALP50442.c0g6i1,ALP50538.c1g1i1,ALP50538.c1g1i3,ALP50538.c1g1i4,ALP50538.c4g2i1,ALP50997.c2g3i3,ALP50997.c2g3i6,ALP50997.c2g3i7,ALP50997.c2g3i8,ALP53133.c3g1i4,ALP54612.c2g1i1,ALP56590.c0g1i1,ALP56590.c2g1i2,ALP56590.c2g1i4…
MF	GO:0016875	ligase activity, forming carbon-oxygen bonds	289	43	29.52	0.00767	0.101364	ALP14961.c0g1i1,ALP15470.c0g1i1,ALP26336.c0g1i1,ALP33679.c1g2i1,ALP37816.c0g3i3,ALP37816.c0g3i4,ALP38092.c0g1i1,ALP38919.c0g1i1,ALP39666.c0g1i1,ALP42544.c0g1i1,ALP49975.c0g2i1,ALP50442.c0g6i1,ALP50538.c1g1i1,ALP50538.c1g1i3,ALP50538.c1g1i4,ALP50538.c4g2i1,ALP50997.c2g3i3,ALP50997.c2g3i6,ALP50997.c2g3i7,ALP50997.c2g3i8,ALP53133.c3g1i4,ALP54612.c2g1i1,ALP56590.c0g1i1,ALP56590.c2g1i2,ALP56590.c2g1i4…
MF	GO:0016876	ligase activity, forming aminoacyl-tRNA and related compounds	289	43	29.52	0.00767	0.101364	ALP14961.c0g1i1,ALP15470.c0g1i1,ALP26336.c0g1i1,ALP33679.c1g2i1,ALP37816.c0g3i3,ALP37816.c0g3i4,ALP38092.c0g1i1,ALP38919.c0g1i1,ALP39666.c0g1i1,ALP42544.c0g1i1,ALP49975.c0g2i1,ALP50442.c0g6i1,ALP50538.c1g1i1,ALP50538.c1g1i3,ALP50538.c1g1i4,ALP50538.c4g2i1,ALP50997.c2g3i3,ALP50997.c2g3i6,ALP50997.c2g3i7,ALP50997.c2g3i8,ALP53133.c3g1i4,ALP54612.c2g1i1,ALP56590.c0g1i1,ALP56590.c2g1i2,ALP56590.c2g1i4…
BP	GO:0042743	hydrogen peroxide metabolic process	51	11	4.88	0.00774	0.185313	ALP35683.c0g2i1,ALP44922.c0g1i1,ALP45820.c0g1i1,ALP48381.c0g1i1,ALP50724.c0g1i1,ALP54748.c0g1i4,ALP54959.c0g2i6,ALP55322.c2g2i1,ALP55414.c0g1i9,ALP56880.c0g2i1,ALP85525.c0g1i1
BP	GO:0042744	hydrogen peroxide catabolic process	51	11	4.88	0.00774	0.185313	ALP35683.c0g2i1,ALP44922.c0g1i1,ALP45820.c0g1i1,ALP48381.c0g1i1,ALP50724.c0g1i1,ALP54748.c0g1i4,ALP54959.c0g2i6,ALP55322.c2g2i1,ALP55414.c0g1i9,ALP56880.c0g2i1,ALP85525.c0g1i1
CC	GO:0030119	AP-type membrane coat adaptor complex	40	9	3.59	0.0078	0.1704	ALP61285.c0g1i2,ALP62520.c1g3i10,ALP62520.c1g3i5,ALP62520.c1g3i8,ALP63631.c1g1i1,ALP63631.c2g2i2,ALP63762.c7g1i2,ALP63762.c7g1i3,ALP64552.c2g1i4
BP	GO:0044703	multi-organism reproductive process	200	30	19.12	0.00862	0.190164	ALP38845.c0g2i1,ALP40622.c0g1i1,ALP40950.c0g1i1,ALP42328.c0g1i1,ALP43791.c0g3i1,ALP45198.c0g3i1,ALP45353.c0g1i1,ALP46863.c0g3i1,ALP48549.c0g3i3,ALP48549.c0g3i4,ALP49942.c0g1i1,ALP52903.c1g1i1,ALP53375.c1g2i2,ALP55529.c5g6i2,ALP56165.c1g1i2,ALP56401.c0g2i5,ALP59777.c0g1i10,ALP60130.c2g1i4,ALP60130.c2g2i1,ALP60771.c0g2i7,ALP61496.c0g1i2,ALP61904.c0g1i4,ALP61904.c0g1i7,ALP62080.c0g2i3,ALP64290.c2g4i…
BP	GO:0051716	cellular response to stimulus	1184	137	113.22	0.00875	0.190164	ALP21657.c0g2i1,ALP22588.c0g1i1,ALP24669.c0g1i1,ALP25432.c0g2i1,ALP2857.c0g1i1,ALP2902.c0g2i1,ALP29352.c0g2i1,ALP31699.c0g1i1,ALP32779.c0g1i1,ALP33892.c0g1i2,ALP34953.c0g1i1,ALP37249.c0g1i1,ALP38722.c0g1i1,ALP39603.c0g1i1,ALP39728.c0g1i1,ALP39900.c0g1i2,ALP41185.c0g1i1,ALP41565.c0g1i1,ALP42086.c0g1i1,ALP44297.c0g1i1,ALP44481.c0g2i1,ALP44784.c0g2i1,ALP45173.c0g1i2,ALP45219.c1g1i1,ALP46092.c0g1i2,A…
MF	GO:0070008	serine-type exopeptidase activity	62	13	6.33	0.0089	0.115358	ALP40141.c0g1i2,ALP46677.c1g1i1,ALP48605.c0g1i5,ALP48999.c0g1i1,ALP50808.c0g1i1,ALP52026.c0g1i1,ALP57705.c0g1i4,ALP61466.c1g1i1,ALP61466.c5g1i1,ALP61466.c5g1i2,ALP61466.c6g1i4,ALP65145.c0g1i2,ALP65208.c0g1i1
BP	GO:0043254	regulation of protein complex assembly	20	6	1.91	0.00903	0.190164	ALP62215.c1g15i2,ALP62215.c1g15i4,ALP62215.c1g15i5,ALP62215.c1g6i1,ALP62215.c1g7i1,ALP62215.c1g8i1
BP	GO:0051261	protein depolymerization	20	6	1.91	0.00903	0.190164	ALP62215.c1g15i2,ALP62215.c1g15i4,ALP62215.c1g15i5,ALP62215.c1g6i1,ALP62215.c1g7i1,ALP62215.c1g8i1
CC	GO:0030118	clathrin coat	48	10	4.31	0.00908	0.184194	ALP40072.c0g1i1,ALP60203.c0g3i3,ALP60203.c0g3i5,ALP61285.c0g1i2,ALP62520.c1g3i10,ALP62520.c1g3i5,ALP62520.c1g3i8,ALP63631.c1g1i1,ALP63631.c2g2i2,ALP64552.c2g1i4
BP	GO:0002084	protein depalmitoylation	2	2	0.19	0.00914	0.190164	ALP57210.c0g1i3,ALP57210.c0g1i5
BP	GO:0042159	lipoprotein catabolic process	2	2	0.19	0.00914	0.190164	ALP57210.c0g1i3,ALP57210.c0g1i5
BP	GO:0098734	macromolecule depalmitoylation	2	2	0.19	0.00914	0.190164	ALP57210.c0g1i3,ALP57210.c0g1i5
BP	GO:0008037	cell recognition	193	29	18.46	0.00947	0.190164	ALP38845.c0g2i1,ALP40622.c0g1i1,ALP40950.c0g1i1,ALP42328.c0g1i1,ALP43791.c0g3i1,ALP45198.c0g3i1,ALP45353.c0g1i1,ALP46863.c0g3i1,ALP48549.c0g3i3,ALP48549.c0g3i4,ALP49942.c0g1i1,ALP52903.c1g1i1,ALP53375.c1g2i2,ALP55529.c5g6i2,ALP56165.c1g1i2,ALP56401.c0g2i5,ALP59777.c0g1i10,ALP60130.c2g1i4,ALP60130.c2g2i1,ALP60771.c0g2i7,ALP61496.c0g1i2,ALP61904.c0g1i4,ALP61904.c0g1i7,ALP62080.c0g2i3,ALP64290.c2g4i…
BP	GO:0009875	pollen-pistil interaction	193	29	18.46	0.00947	0.190164	ALP38845.c0g2i1,ALP40622.c0g1i1,ALP40950.c0g1i1,ALP42328.c0g1i1,ALP43791.c0g3i1,ALP45198.c0g3i1,ALP45353.c0g1i1,ALP46863.c0g3i1,ALP48549.c0g3i3,ALP48549.c0g3i4,ALP49942.c0g1i1,ALP52903.c1g1i1,ALP53375.c1g2i2,ALP55529.c5g6i2,ALP56165.c1g1i2,ALP56401.c0g2i5,ALP59777.c0g1i10,ALP60130.c2g1i4,ALP60130.c2g2i1,ALP60771.c0g2i7,ALP61496.c0g1i2,ALP61904.c0g1i4,ALP61904.c0g1i7,ALP62080.c0g2i3,ALP64290.c2g4i…
BP	GO:0048544	recognition of pollen	193	29	18.46	0.00947	0.190164	ALP38845.c0g2i1,ALP40622.c0g1i1,ALP40950.c0g1i1,ALP42328.c0g1i1,ALP43791.c0g3i1,ALP45198.c0g3i1,ALP45353.c0g1i1,ALP46863.c0g3i1,ALP48549.c0g3i3,ALP48549.c0g3i4,ALP49942.c0g1i1,ALP52903.c1g1i1,ALP53375.c1g2i2,ALP55529.c5g6i2,ALP56165.c1g1i2,ALP56401.c0g2i5,ALP59777.c0g1i10,ALP60130.c2g1i4,ALP60130.c2g2i1,ALP60771.c0g2i7,ALP61496.c0g1i2,ALP61904.c0g1i4,ALP61904.c0g1i7,ALP62080.c0g2i3,ALP64290.c2g4i…
MF	GO:0004185	serine-type carboxypeptidase activity	56	12	5.72	0.00984	0.125135	ALP40141.c0g1i2,ALP46677.c1g1i1,ALP48605.c0g1i5,ALP48999.c0g1i1,ALP52026.c0g1i1,ALP57705.c0g1i4,ALP61466.c1g1i1,ALP61466.c5g1i1,ALP61466.c5g1i2,ALP61466.c6g1i4,ALP65145.c0g1i2,ALP65208.c0g1i1
CC	GO:0030662	coated vesicle membrane	79	14	7.09	0.00999	0.189144	ALP14789.c0g1i1,ALP40072.c0g1i1,ALP50438.c0g1i1,ALP55055.c1g2i1,ALP55055.c1g2i3,ALP58437.c2g4i1,ALP59064.c0g1i1,ALP60203.c0g3i3,ALP60203.c0g3i5,ALP61933.c5g2i3,ALP63643.c0g1i2,ALP63643.c1g1i1,ALP74420.c0g1i1,ALP98495.c0g1i1
BP	GO:0009856	pollination	194	29	18.55	0.01015	0.197449	ALP38845.c0g2i1,ALP40622.c0g1i1,ALP40950.c0g1i1,ALP42328.c0g1i1,ALP43791.c0g3i1,ALP45198.c0g3i1,ALP45353.c0g1i1,ALP46863.c0g3i1,ALP48549.c0g3i3,ALP48549.c0g3i4,ALP49942.c0g1i1,ALP52903.c1g1i1,ALP53375.c1g2i2,ALP55529.c5g6i2,ALP56165.c1g1i2,ALP56401.c0g2i5,ALP59777.c0g1i10,ALP60130.c2g1i4,ALP60130.c2g2i1,ALP60771.c0g2i7,ALP61496.c0g1i2,ALP61904.c0g1i4,ALP61904.c0g1i7,ALP62080.c0g2i3,ALP64290.c2g4i…
BP	GO:0044706	multi-multicellular organism process	194	29	18.55	0.01015	0.197449	ALP38845.c0g2i1,ALP40622.c0g1i1,ALP40950.c0g1i1,ALP42328.c0g1i1,ALP43791.c0g3i1,ALP45198.c0g3i1,ALP45353.c0g1i1,ALP46863.c0g3i1,ALP48549.c0g3i3,ALP48549.c0g3i4,ALP49942.c0g1i1,ALP52903.c1g1i1,ALP53375.c1g2i2,ALP55529.c5g6i2,ALP56165.c1g1i2,ALP56401.c0g2i5,ALP59777.c0g1i10,ALP60130.c2g1i4,ALP60130.c2g2i1,ALP60771.c0g2i7,ALP61496.c0g1i2,ALP61904.c0g1i4,ALP61904.c0g1i7,ALP62080.c0g2i3,ALP64290.c2g4i…
MF	GO:0008474	palmitoyl-(protein) hydrolase activity	2	2	0.2	0.01043	0.130182	ALP57210.c0g1i3,ALP57210.c0g1i5
BP	GO:0043241	protein complex disassembly	33	8	3.16	0.01081	0.203916	ALP33944.c0g2i1,ALP45338.c0g2i1,ALP62215.c1g15i2,ALP62215.c1g15i4,ALP62215.c1g15i5,ALP62215.c1g6i1,ALP62215.c1g7i1,ALP62215.c1g8i1
BP	GO:0043624	cellular protein complex disassembly	33	8	3.16	0.01081	0.203916	ALP33944.c0g2i1,ALP45338.c0g2i1,ALP62215.c1g15i2,ALP62215.c1g15i4,ALP62215.c1g15i5,ALP62215.c1g6i1,ALP62215.c1g7i1,ALP62215.c1g8i1
BP	GO:0010639	negative regulation of organelle organization	21	6	2.01	0.01164	0.207737	ALP62215.c1g15i2,ALP62215.c1g15i4,ALP62215.c1g15i5,ALP62215.c1g6i1,ALP62215.c1g7i1,ALP62215.c1g8i1
BP	GO:0032984	macromolecular complex disassembly	40	9	3.82	0.01164	0.207737	ALP33944.c0g2i1,ALP45338.c0g2i1,ALP62215.c1g15i2,ALP62215.c1g15i4,ALP62215.c1g15i5,ALP62215.c1g6i1,ALP62215.c1g7i1,ALP62215.c1g8i1,ALP64453.c1g1i1
BP	GO:0051129	negative regulation of cellular component organization	21	6	2.01	0.01164	0.207737	ALP62215.c1g15i2,ALP62215.c1g15i4,ALP62215.c1g15i5,ALP62215.c1g6i1,ALP62215.c1g7i1,ALP62215.c1g8i1
MF	GO:0003918	DNA topoisomerase type II (ATP-hydrolyzing) activity	78	15	7.97	0.01166	0.140336	ALP1519.c0g1i1,ALP17736.c0g1i1,ALP32712.c0g1i1,ALP37817.c0g1i1,ALP39819.c0g2i1,ALP44990.c1g1i1,ALP49911.c0g1i1,ALP49911.c1g1i1,ALP54097.c0g2i3,ALP64385.c1g1i15,ALP64385.c1g1i4,ALP64385.c1g1i5,ALP64385.c1g1i7,ALP65566.c0g1i1,ALP6781.c0g1i1
MF	GO:0061505	DNA topoisomerase II activity	78	15	7.97	0.01166	0.140336	ALP1519.c0g1i1,ALP17736.c0g1i1,ALP32712.c0g1i1,ALP37817.c0g1i1,ALP39819.c0g2i1,ALP44990.c1g1i1,ALP49911.c0g1i1,ALP49911.c1g1i1,ALP54097.c0g2i3,ALP64385.c1g1i15,ALP64385.c1g1i4,ALP64385.c1g1i5,ALP64385.c1g1i7,ALP65566.c0g1i1,ALP6781.c0g1i1
BP	GO:1901607	alpha-amino acid biosynthetic process	230	33	21.99	0.01168	0.207737	ALP11716.c0g1i1,ALP31732.c0g1i1,ALP32706.c0g1i1,ALP33694.c0g2i1,ALP36628.c0g1i1,ALP38960.c0g1i1,ALP54830.c3g2i1,ALP55498.c0g1i6,ALP56664.c5g2i2,ALP56837.c7g9i1,ALP56837.c7g9i6,ALP57888.c3g13i1,ALP59878.c0g2i2,ALP62233.c1g2i1,ALP62233.c1g2i6,ALP62528.c0g1i1,ALP62528.c0g1i3,ALP62698.c3g4i10,ALP62698.c3g4i18,ALP62698.c3g4i3,ALP62698.c3g4i4,ALP62698.c3g4i6,ALP63045.c1g1i1,ALP63790.c2g1i1,ALP64607.c0g…
CC	GO:0030120	vesicle coat	73	13	6.55	0.01228	0.202094	ALP14789.c0g1i1,ALP40072.c0g1i1,ALP50438.c0g1i1,ALP55055.c1g2i1,ALP55055.c1g2i3,ALP59064.c0g1i1,ALP60203.c0g3i3,ALP60203.c0g3i5,ALP61933.c5g2i3,ALP63643.c0g1i2,ALP63643.c1g1i1,ALP74420.c0g1i1,ALP98495.c0g1i1
MF	GO:0004525	ribonuclease III activity	20	6	2.04	0.0124	0.142911	ALP43315.c1g1i2,ALP43315.c1g1i3,ALP47319.c0g1i1,ALP56020.c5g3i1,ALP56670.c0g4i5,ALP65068.c1g1i1
MF	GO:0032296	double-stranded RNA-specific ribonuclease activity	20	6	2.04	0.0124	0.142911	ALP43315.c1g1i2,ALP43315.c1g1i3,ALP47319.c0g1i1,ALP56020.c5g3i1,ALP56670.c0g4i5,ALP65068.c1g1i1
MF	GO:0016772	transferase activity, transferring phosphorus-containing groups	3087	351	315.34	0.01251	0.142911	ALP100997.c0g1i1,ALP101691.c0g1i1,ALP14358.c0g1i1,ALP1606.c0g2i1,ALP16453.c0g2i1,ALP19984.c0g1i1,ALP20363.c1g1i1,ALP21011.c0g1i1,ALP21592.c0g1i1,ALP24140.c0g1i1,ALP24790.c0g1i1,ALP25421.c0g1i1,ALP27207.c0g1i1,ALP27990.c0g1i1,ALP28383.c0g3i1,ALP28478.c0g2i1,ALP28606.c0g1i1,ALP29602.c0g2i1,ALP30241.c0g1i1,ALP31505.c0g1i1,ALP31732.c0g1i1,ALP32706.c0g1i1,ALP33704.c0g1i1,ALP34372.c0g1i1,ALP34710.c0g1i…
CC	GO:0030660	Golgi-associated vesicle membrane	58	11	5.2	0.01297	0.202094	ALP14789.c0g1i1,ALP40072.c0g1i1,ALP50438.c0g1i1,ALP55055.c1g2i1,ALP55055.c1g2i3,ALP59064.c0g1i1,ALP60203.c0g3i3,ALP60203.c0g3i5,ALP63643.c0g1i2,ALP63643.c1g1i1,ALP98495.c0g1i1
MF	GO:0044877	macromolecular complex binding	170	27	17.37	0.0137	0.152037	ALP25809.c0g2i1,ALP320.c0g1i1,ALP33944.c0g2i1,ALP42460.c0g1i1,ALP42506.c0g1i1,ALP44071.c0g2i1,ALP45338.c0g2i1,ALP46518.c0g1i2,ALP46740.c0g1i1,ALP48520.c1g1i1,ALP50406.c0g2i1,ALP50499.c0g1i5,ALP50499.c0g1i9,ALP54173.c0g1i1,ALP54420.c1g2i6,ALP58898.c2g2i3,ALP61858.c2g7i7,ALP62173.c4g1i3,ALP64523.c0g3i1,ALP64622.c3g1i1,ALP64622.c3g1i4,ALP64622.c3g3i1,ALP64968.c3g1i4,ALP64994.c2g1i2,ALP64994.c2g1i4,A…
CC	GO:0012506	vesicle membrane	82	14	7.36	0.01375	0.202094	ALP14789.c0g1i1,ALP40072.c0g1i1,ALP50438.c0g1i1,ALP55055.c1g2i1,ALP55055.c1g2i3,ALP58437.c2g4i1,ALP59064.c0g1i1,ALP60203.c0g3i3,ALP60203.c0g3i5,ALP61933.c5g2i3,ALP63643.c0g1i2,ALP63643.c1g1i1,ALP74420.c0g1i1,ALP98495.c0g1i1
CC	GO:0030659	cytoplasmic vesicle membrane	82	14	7.36	0.01375	0.202094	ALP14789.c0g1i1,ALP40072.c0g1i1,ALP50438.c0g1i1,ALP55055.c1g2i1,ALP55055.c1g2i3,ALP58437.c2g4i1,ALP59064.c0g1i1,ALP60203.c0g3i3,ALP60203.c0g3i5,ALP61933.c5g2i3,ALP63643.c0g1i2,ALP63643.c1g1i1,ALP74420.c0g1i1,ALP98495.c0g1i1
MF	GO:0004794	L-threonine ammonia-lyase activity	10	4	1.02	0.01376	0.152037	ALP11716.c0g1i1,ALP36628.c0g1i1,ALP62528.c0g1i1,ALP62528.c0g1i3
BP	GO:0006571	tyrosine biosynthetic process	6	3	0.57	0.01398	0.245142	ALP38960.c0g1i1,ALP62233.c1g2i1,ALP62233.c1g2i6
CC	GO:0005798	Golgi-associated vesicle	59	11	5.29	0.01468	0.202094	ALP14789.c0g1i1,ALP40072.c0g1i1,ALP50438.c0g1i1,ALP55055.c1g2i1,ALP55055.c1g2i3,ALP59064.c0g1i1,ALP60203.c0g3i3,ALP60203.c0g3i5,ALP63643.c0g1i2,ALP63643.c1g1i1,ALP98495.c0g1i1
MF	GO:0004180	carboxypeptidase activity	59	12	6.03	0.01485	0.161434	ALP40141.c0g1i2,ALP46677.c1g1i1,ALP48605.c0g1i5,ALP48999.c0g1i1,ALP52026.c0g1i1,ALP57705.c0g1i4,ALP61466.c1g1i1,ALP61466.c5g1i1,ALP61466.c5g1i2,ALP61466.c6g1i4,ALP65145.c0g1i2,ALP65208.c0g1i1
CC	GO:0044433	cytoplasmic vesicle part	83	14	7.45	0.01522	0.202094	ALP14789.c0g1i1,ALP40072.c0g1i1,ALP50438.c0g1i1,ALP55055.c1g2i1,ALP55055.c1g2i3,ALP58437.c2g4i1,ALP59064.c0g1i1,ALP60203.c0g3i3,ALP60203.c0g3i5,ALP61933.c5g2i3,ALP63643.c0g1i2,ALP63643.c1g1i1,ALP74420.c0g1i1,ALP98495.c0g1i1
BP	GO:0022411	cellular component disassembly	42	9	4.02	0.01598	0.276321	ALP33944.c0g2i1,ALP45338.c0g2i1,ALP62215.c1g15i2,ALP62215.c1g15i4,ALP62215.c1g15i5,ALP62215.c1g6i1,ALP62215.c1g7i1,ALP62215.c1g8i1,ALP64453.c1g1i1
BP	GO:0009069	serine family amino acid metabolic process	102	17	9.75	0.01621	0.276458	ALP33694.c0g2i1,ALP54830.c3g2i1,ALP56664.c5g2i2,ALP56837.c7g9i1,ALP56837.c7g9i6,ALP57888.c3g13i1,ALP62698.c3g4i10,ALP62698.c3g4i18,ALP62698.c3g4i3,ALP62698.c3g4i4,ALP62698.c3g4i6,ALP63045.c1g1i1,ALP63790.c2g1i1,ALP64607.c0g1i3,ALP65067.c2g1i13,ALP65071.c1g2i1,ALP76202.c0g1i1
MF	GO:0003825	alpha,alpha-trehalose-phosphate synthase (UDP-forming) activity	6	3	0.61	0.01679	0.168902	ALP54075.c0g1i1,ALP54075.c0g1i2,ALP54075.c0g1i3
MF	GO:0003994	aconitate hydratase activity	6	3	0.61	0.01679	0.168902	ALP14035.c0g1i1,ALP24242.c0g2i1,ALP38000.c0g1i1
MF	GO:0004665	prephenate dehydrogenase (NADP+) activity	6	3	0.61	0.01679	0.168902	ALP38960.c0g1i1,ALP62233.c1g2i1,ALP62233.c1g2i6
MF	GO:0008977	prephenate dehydrogenase activity	6	3	0.61	0.01679	0.168902	ALP38960.c0g1i1,ALP62233.c1g2i1,ALP62233.c1g2i6
MF	GO:0047334	diphosphate-fructose-6-phosphate 1-phosphotransferase activity	6	3	0.61	0.01679	0.168902	ALP60074.c0g1i2,ALP61444.c0g2i1,ALP61444.c0g4i2
CC	GO:0030126	COPI vesicle coat	38	8	3.41	0.01763	0.202094	ALP14789.c0g1i1,ALP50438.c0g1i1,ALP55055.c1g2i1,ALP55055.c1g2i3,ALP59064.c0g1i1,ALP63643.c0g1i2,ALP63643.c1g1i1,ALP98495.c0g1i1
CC	GO:0030137	COPI-coated vesicle	38	8	3.41	0.01763	0.202094	ALP14789.c0g1i1,ALP50438.c0g1i1,ALP55055.c1g2i1,ALP55055.c1g2i3,ALP59064.c0g1i1,ALP63643.c0g1i2,ALP63643.c1g1i1,ALP98495.c0g1i1
CC	GO:0030663	COPI-coated vesicle membrane	38	8	3.41	0.01763	0.202094	ALP14789.c0g1i1,ALP50438.c0g1i1,ALP55055.c1g2i1,ALP55055.c1g2i3,ALP59064.c0g1i1,ALP63643.c0g1i2,ALP63643.c1g1i1,ALP98495.c0g1i1
CC	GO:0030131	clathrin adaptor complex	31	7	2.78	0.01779	0.202094	ALP61285.c0g1i2,ALP62520.c1g3i10,ALP62520.c1g3i5,ALP62520.c1g3i8,ALP63631.c1g1i1,ALP63631.c2g2i2,ALP64552.c2g1i4
MF	GO:0016151	nickel cation binding	16	5	1.63	0.01848	0.183169	ALP65037.c3g1i1,ALP65037.c3g3i10,ALP65037.c3g3i4,ALP65037.c3g5i2,ALP65037.c3g5i8
BP	GO:0022414	reproductive process	238	33	22.76	0.01872	0.314951	ALP38845.c0g2i1,ALP40622.c0g1i1,ALP40950.c0g1i1,ALP42328.c0g1i1,ALP43791.c0g3i1,ALP45198.c0g3i1,ALP45353.c0g1i1,ALP45890.c0g1i2,ALP46863.c0g3i1,ALP48549.c0g3i3,ALP48549.c0g3i4,ALP49942.c0g1i1,ALP52903.c1g1i1,ALP53375.c1g2i2,ALP53888.c0g1i9,ALP55529.c5g6i2,ALP56165.c1g1i2,ALP56401.c0g2i5,ALP59777.c0g1i10,ALP60130.c2g1i4,ALP60130.c2g2i1,ALP60771.c0g2i7,ALP61496.c0g1i2,ALP61904.c0g1i4,ALP61904.c0g1i…
BP	GO:0019752	carboxylic acid metabolic process	1054	120	100.79	0.02177	0.358371	ALP100955.c0g1i1,ALP11716.c0g1i1,ALP11840.c0g1i1,ALP1272.c0g1i1,ALP1288.c0g1i1,ALP14961.c0g1i1,ALP15470.c0g1i1,ALP21625.c0g1i1,ALP24006.c0g1i2,ALP24437.c0g1i1,ALP26336.c0g1i1,ALP30548.c0g1i1,ALP31732.c0g1i1,ALP32706.c0g1i1,ALP33679.c1g2i1,ALP33694.c0g2i1,ALP34308.c0g1i1,ALP35567.c0g1i1,ALP36190.c0g1i1,ALP36628.c0g1i1,ALP37816.c0g3i3,ALP37816.c0g3i4,ALP38017.c0g1i1,ALP38092.c0g1i1,ALP38919.c0g1i1,…
MF	GO:0003916	DNA topoisomerase activity	84	15	8.58	0.02222	0.217048	ALP1519.c0g1i1,ALP17736.c0g1i1,ALP32712.c0g1i1,ALP37817.c0g1i1,ALP39819.c0g2i1,ALP44990.c1g1i1,ALP49911.c0g1i1,ALP49911.c1g1i1,ALP54097.c0g2i3,ALP64385.c1g1i15,ALP64385.c1g1i4,ALP64385.c1g1i5,ALP64385.c1g1i7,ALP65566.c0g1i1,ALP6781.c0g1i1
BP	GO:0072593	reactive oxygen species metabolic process	59	11	5.64	0.02258	0.358371	ALP35683.c0g2i1,ALP44922.c0g1i1,ALP45820.c0g1i1,ALP48381.c0g1i1,ALP50724.c0g1i1,ALP54748.c0g1i4,ALP54959.c0g2i6,ALP55322.c2g2i1,ALP55414.c0g1i9,ALP56880.c0g2i1,ALP85525.c0g1i1
BP	GO:0000460	maturation of 5.8S rRNA	7	3	0.67	0.02274	0.358371	ALP42460.c0g1i1,ALP58898.c2g2i3,ALP64968.c3g1i4
BP	GO:0000463	maturation of LSU-rRNA from tricistronic rRNA transcript (SSU-rRNA, 5.8S rRNA, LSU-rRNA)	7	3	0.67	0.02274	0.358371	ALP42460.c0g1i1,ALP58898.c2g2i3,ALP64968.c3g1i4
BP	GO:0000466	maturation of 5.8S rRNA from tricistronic rRNA transcript (SSU-rRNA, 5.8S rRNA, LSU-rRNA)	7	3	0.67	0.02274	0.358371	ALP42460.c0g1i1,ALP58898.c2g2i3,ALP64968.c3g1i4
BP	GO:0008643	carbohydrate transport	18	5	1.72	0.02359	0.358952	ALP54326.c0g1i2,ALP56747.c0g1i1,ALP56747.c0g1i3,ALP56747.c1g1i2,ALP56747.c1g1i4
BP	GO:0043436	oxoacid metabolic process	1067	121	102.03	0.02371	0.358952	ALP100955.c0g1i1,ALP11716.c0g1i1,ALP11840.c0g1i1,ALP1272.c0g1i1,ALP1288.c0g1i1,ALP14961.c0g1i1,ALP15470.c0g1i1,ALP21625.c0g1i1,ALP24006.c0g1i2,ALP24437.c0g1i1,ALP26336.c0g1i1,ALP30548.c0g1i1,ALP31732.c0g1i1,ALP32706.c0g1i1,ALP33679.c1g2i1,ALP33694.c0g2i1,ALP34308.c0g1i1,ALP35567.c0g1i1,ALP36190.c0g1i1,ALP36628.c0g1i1,ALP37816.c0g3i3,ALP37816.c0g3i4,ALP38017.c0g1i1,ALP38092.c0g1i1,ALP38919.c0g1i1,…
MF	GO:0016747	transferase activity, transferring acyl groups other than amino-acyl groups	447	59	45.66	0.02428	0.233782	ALP11048.c0g1i1,ALP11840.c0g1i1,ALP15937.c0g2i1,ALP27964.c0g1i1,ALP33694.c0g2i1,ALP35567.c0g1i1,ALP42037.c0g1i1,ALP43852.c0g1i2,ALP44610.c0g1i1,ALP45422.c0g1i2,ALP47466.c0g2i1,ALP48605.c0g1i2,ALP48692.c0g1i1,ALP48692.c0g1i4,ALP48692.c0g2i1,ALP50021.c0g1i1,ALP51466.c0g1i1,ALP51466.c0g2i1,ALP51630.c1g1i1,ALP51630.c1g1i3,ALP52217.c0g1i1,ALP53602.c0g1i7,ALP53706.c0g1i2,ALP53724.c0g1i3,ALP54445.c0g1i1…
BP	GO:0022622	root system development	31	7	2.96	0.02443	0.358952	ALP34953.c0g1i1,ALP42346.c0g1i1,ALP47308.c0g1i2,ALP50925.c0g2i2,ALP56058.c0g2i2,ALP56058.c0g2i4,ALP61893.c3g1i9
BP	GO:0048364	root development	31	7	2.96	0.02443	0.358952	ALP34953.c0g1i1,ALP42346.c0g1i1,ALP47308.c0g1i2,ALP50925.c0g2i2,ALP56058.c0g2i2,ALP56058.c0g2i4,ALP61893.c3g1i9
BP	GO:0006082	organic acid metabolic process	1070	121	102.32	0.02557	0.358952	ALP100955.c0g1i1,ALP11716.c0g1i1,ALP11840.c0g1i1,ALP1272.c0g1i1,ALP1288.c0g1i1,ALP14961.c0g1i1,ALP15470.c0g1i1,ALP21625.c0g1i1,ALP24006.c0g1i2,ALP24437.c0g1i1,ALP26336.c0g1i1,ALP30548.c0g1i1,ALP31732.c0g1i1,ALP32706.c0g1i1,ALP33679.c1g2i1,ALP33694.c0g2i1,ALP34308.c0g1i1,ALP35567.c0g1i1,ALP36190.c0g1i1,ALP36628.c0g1i1,ALP37816.c0g3i3,ALP37816.c0g3i4,ALP38017.c0g1i1,ALP38092.c0g1i1,ALP38919.c0g1i1,…
BP	GO:0009751	response to salicylic acid	3	2	0.29	0.02566	0.358952	ALP63530.c2g1i2,ALP63530.c2g1i3
BP	GO:0009863	salicylic acid mediated signaling pathway	3	2	0.29	0.02566	0.358952	ALP63530.c2g1i2,ALP63530.c2g1i3
BP	GO:0030641	regulation of cellular pH	3	2	0.29	0.02566	0.358952	ALP50384.c0g1i1,ALP50384.c0g1i2
BP	GO:0051453	regulation of intracellular pH	3	2	0.29	0.02566	0.358952	ALP50384.c0g1i1,ALP50384.c0g1i2
BP	GO:0071446	cellular response to salicylic acid stimulus	3	2	0.29	0.02566	0.358952	ALP63530.c2g1i2,ALP63530.c2g1i3
MF	GO:0003824	catalytic activity	13020	1371	1330.02	0.0273	0.249919	ALP100955.c0g1i1,ALP100997.c0g1i1,ALP101691.c0g1i1,ALP101892.c0g1i1,ALP10233.c0g1i1,ALP103476.c0g1i1,ALP105202.c0g1i1,ALP10939.c0g1i1,ALP11048.c0g1i1,ALP11434.c0g1i1,ALP11510.c0g1i1,ALP11716.c0g1i1,ALP11840.c0g1i1,ALP12134.c0g1i1,ALP12506.c0g1i1,ALP12532.c0g1i1,ALP12617.c0g1i1,ALP1288.c0g1i1,ALP13347.c0g1i1,ALP14035.c0g1i1,ALP14358.c0g1i1,ALP14961.c0g1i1,ALP15052.c3g1i1,ALP1519.c0g1i1,ALP15429.c0…
MF	GO:0015299	solute:proton antiporter activity	43	9	4.39	0.02741	0.249919	ALP50909.c0g1i4,ALP54163.c0g1i1,ALP56571.c0g1i2,ALP56571.c0g1i3,ALP62869.c0g1i1,ALP62869.c0g1i3,ALP64558.c1g1i1,ALP64558.c1g1i7,ALP64797.c2g4i1
MF	GO:0016628	oxidoreductase activity, acting on the CH-CH group of donors, NAD or NADP as acceptor	43	9	4.39	0.02741	0.249919	ALP2279.c0g1i1,ALP28478.c0g2i1,ALP35272.c0g2i1,ALP38960.c0g1i1,ALP53263.c0g2i1,ALP57052.c0g1i1,ALP57807.c2g4i1,ALP62233.c1g2i1,ALP62233.c1g2i6
MF	GO:0016872	intramolecular lyase activity	12	4	1.23	0.02747	0.249919	ALP44268.c0g1i1,ALP46436.c0g3i2,ALP51068.c0g1i2,ALP51068.c0g1i3
MF	GO:0043021	ribonucleoprotein complex binding	50	10	5.11	0.02781	0.249919	ALP25809.c0g2i1,ALP33944.c0g2i1,ALP42460.c0g1i1,ALP44071.c0g2i1,ALP45338.c0g2i1,ALP54173.c0g1i1,ALP58898.c2g2i3,ALP61858.c2g7i7,ALP64968.c3g1i4,ALP65161.c2g1i7
CC	GO:0000932	cytoplasmic mRNA processing body	8	3	0.72	0.02861	0.280181	ALP60858.c1g1i1,ALP63530.c2g1i2,ALP63530.c2g1i3
CC	GO:0030687	preribosome, large subunit precursor	8	3	0.72	0.02861	0.280181	ALP42460.c0g1i1,ALP58898.c2g2i3,ALP64968.c3g1i4
CC	GO:0035770	ribonucleoprotein granule	8	3	0.72	0.02861	0.280181	ALP60858.c1g1i1,ALP63530.c2g1i2,ALP63530.c2g1i3
CC	GO:0036464	cytoplasmic ribonucleoprotein granule	8	3	0.72	0.02861	0.280181	ALP60858.c1g1i1,ALP63530.c2g1i2,ALP63530.c2g1i3
MF	GO:0004819	glutamine-tRNA ligase activity	3	2	0.31	0.02916	0.258046	ALP37816.c0g3i3,ALP37816.c0g3i4
MF	GO:0005215	transporter activity	1231	146	125.75	0.02948	0.258046	ALP101687.c0g1i1,ALP1166.c0g1i1,ALP12506.c0g1i1,ALP21819.c0g1i1,ALP21900.c0g1i1,ALP24236.c0g2i1,ALP26358.c0g1i1,ALP26796.c0g1i1,ALP28766.c0g1i1,ALP28893.c1g1i1,ALP30023.c0g1i1,ALP31263.c0g1i1,ALP31409.c0g1i1,ALP32973.c0g1i1,ALP33694.c0g2i1,ALP35110.c0g1i1,ALP35132.c0g1i2,ALP36590.c0g1i1,ALP38688.c0g1i1,ALP39692.c0g3i1,ALP40587.c0g1i1,ALP40784.c0g1i1,ALP40997.c0g1i1,ALP41842.c0g1i1,ALP41946.c0g1i1…
BP	GO:0050794	regulation of cellular process	1925	207	184.07	0.02995	0.414308	ALP101797.c0g1i1,ALP16524.c0g1i1,ALP18334.c0g1i1,ALP21657.c0g2i1,ALP22588.c0g1i1,ALP24036.c0g1i1,ALP24669.c0g1i1,ALP25432.c0g2i1,ALP26730.c0g1i1,ALP2857.c0g1i1,ALP29352.c0g2i1,ALP30808.c0g2i1,ALP31699.c0g1i1,ALP33892.c0g1i2,ALP33944.c0g2i1,ALP34326.c0g3i1,ALP34953.c0g1i1,ALP35258.c0g1i1,ALP37069.c0g1i1,ALP38722.c0g1i1,ALP39398.c0g2i1,ALP40010.c0g1i2,ALP41394.c1g1i2,ALP41516.c0g1i2,ALP41848.c1g2i1…
MF	GO:0003924	GTPase activity	198	29	20.23	0.03008	0.259032	ALP21657.c0g2i1,ALP40250.c0g1i1,ALP41105.c0g2i2,ALP42381.c0g1i4,ALP43556.c0g1i1,ALP43556.c0g2i1,ALP43556.c1g1i1,ALP47523.c0g1i1,ALP49178.c0g1i1,ALP49178.c0g1i2,ALP49660.c1g1i1,ALP50824.c1g1i2,ALP50824.c1g1i8,ALP51523.c0g3i1,ALP53592.c4g2i2,ALP53592.c4g2i3,ALP57988.c0g4i1,ALP58206.c4g1i4,ALP60135.c7g2i1,ALP60135.c7g2i7,ALP61095.c3g4i17,ALP61762.c1g1i5,ALP62496.c4g2i6,ALP62496.c4g2i7,ALP63055.c2g1i…
MF	GO:0016740	transferase activity	5600	609	572.05	0.03045	0.259032	ALP100997.c0g1i1,ALP101691.c0g1i1,ALP11048.c0g1i1,ALP11840.c0g1i1,ALP12617.c0g1i1,ALP14358.c0g1i1,ALP15429.c0g1i1,ALP15937.c0g2i1,ALP1606.c0g2i1,ALP16453.c0g2i1,ALP16524.c0g1i1,ALP16920.c0g1i1,ALP19120.c0g1i1,ALP19984.c0g1i1,ALP20363.c1g1i1,ALP21011.c0g1i1,ALP21285.c0g1i1,ALP21592.c0g1i1,ALP23818.c0g2i1,ALP24140.c0g1i1,ALP24790.c0g1i1,ALP24958.c0g1i1,ALP25421.c0g1i1,ALP27207.c0g1i1,ALP27964.c0g1i…
MF	GO:0008408	3'-5' exonuclease activity	58	11	5.92	0.0311	0.259032	ALP38555.c0g2i1,ALP47916.c1g1i3,ALP60946.c0g1i1,ALP65159.c0g1i1,ALP65159.c0g1i3,ALP65159.c0g1i6,ALP65159.c0g3i3,ALP65159.c1g3i3,ALP78793.c0g1i1,ALP80038.c0g1i1,ALP80057.c0g1i1
MF	GO:0004497	monooxygenase activity	265	37	27.07	0.03113	0.259032	ALP101892.c0g1i1,ALP22373.c0g2i1,ALP24820.c0g1i1,ALP29612.c0g1i1,ALP31055.c0g1i1,ALP31055.c0g2i1,ALP35793.c0g1i1,ALP40256.c0g1i1,ALP44571.c0g2i1,ALP4543.c0g1i1,ALP46083.c0g1i1,ALP48776.c0g3i2,ALP49541.c0g2i1,ALP50551.c0g1i1,ALP53072.c0g1i1,ALP53107.c0g1i1,ALP53794.c1g1i1,ALP53968.c3g1i1,ALP54716.c0g1i3,ALP57088.c0g2i1,ALP57240.c0g1i1,ALP59815.c1g3i6,ALP59815.c1g3i8,ALP60905.c3g1i1,ALP61791.c0g1i8…
CC	GO:0015629	actin cytoskeleton	74	12	6.64	0.03114	0.294792	ALP43049.c0g4i2,ALP62215.c1g15i2,ALP62215.c1g15i4,ALP62215.c1g15i5,ALP62215.c1g6i1,ALP62215.c1g7i1,ALP62215.c1g8i1,ALP62470.c2g3i2,ALP62470.c2g3i3,ALP63342.c3g4i10,ALP63342.c3g4i11,ALP63342.c3g4i6
MF	GO:0003993	acid phosphatase activity	51	10	5.21	0.03153	0.259161	ALP10939.c0g1i1,ALP34990.c0g1i1,ALP43370.c0g1i2,ALP57650.c1g1i1,ALP57650.c1g1i2,ALP57650.c1g1i3,ALP58735.c0g3i2,ALP64424.c0g1i3,ALP75391.c0g1i1,ALP78535.c0g1i1
BP	GO:0044087	regulation of cellular component biogenesis	26	6	2.49	0.03278	0.443351	ALP62215.c1g15i2,ALP62215.c1g15i4,ALP62215.c1g15i5,ALP62215.c1g6i1,ALP62215.c1g7i1,ALP62215.c1g8i1
BP	GO:0051493	regulation of cytoskeleton organization	26	6	2.49	0.03278	0.443351	ALP62215.c1g15i2,ALP62215.c1g15i4,ALP62215.c1g15i5,ALP62215.c1g6i1,ALP62215.c1g7i1,ALP62215.c1g8i1
BP	GO:0000470	maturation of LSU-rRNA	8	3	0.76	0.03383	0.443351	ALP42460.c0g1i1,ALP58898.c2g2i3,ALP64968.c3g1i4
BP	GO:0006570	tyrosine metabolic process	8	3	0.76	0.03383	0.443351	ALP38960.c0g1i1,ALP62233.c1g2i1,ALP62233.c1g2i6
BP	GO:0009743	response to carbohydrate	8	3	0.76	0.03383	0.443351	ALP34953.c0g1i1,ALP63530.c2g1i2,ALP63530.c2g1i3
MF	GO:0005509	calcium ion binding	318	43	32.48	0.03458	0.280806	ALP15066.c0g2i1,ALP21657.c0g2i1,ALP27305.c0g1i2,ALP40523.c0g1i1,ALP40559.c0g1i1,ALP43691.c0g2i1,ALP44071.c0g2i1,ALP44755.c0g1i1,ALP46619.c0g1i1,ALP46619.c0g1i2,ALP47141.c0g1i1,ALP47523.c0g1i1,ALP48276.c0g1i2,ALP49342.c0g1i2,ALP49372.c1g1i2,ALP49502.c0g1i1,ALP51458.c1g1i1,ALP51686.c0g1i2,ALP53336.c0g1i1,ALP54173.c0g1i1,ALP55370.c5g2i11,ALP55370.c5g2i8,ALP56377.c3g4i1,ALP56433.c2g6i12,ALP56433.c2g6…
MF	GO:0016407	acetyltransferase activity	136	21	13.89	0.03579	0.283157	ALP33694.c0g2i1,ALP45422.c0g1i2,ALP50021.c0g1i1,ALP51630.c1g1i1,ALP51630.c1g1i3,ALP54830.c3g2i1,ALP56837.c7g9i1,ALP56837.c7g9i6,ALP57888.c3g13i1,ALP62208.c0g1i2,ALP62698.c3g4i10,ALP62698.c3g4i18,ALP62698.c3g4i3,ALP62698.c3g4i4,ALP62698.c3g4i6,ALP63045.c1g1i1,ALP63790.c2g1i1,ALP64735.c2g1i1,ALP64735.c5g1i3,ALP65071.c1g2i1,ALP76202.c0g1i1
MF	GO:0015298	solute:cation antiporter activity	45	9	4.6	0.03586	0.283157	ALP50909.c0g1i4,ALP54163.c0g1i1,ALP56571.c0g1i2,ALP56571.c0g1i3,ALP62869.c0g1i1,ALP62869.c0g1i3,ALP64558.c1g1i1,ALP64558.c1g1i7,ALP64797.c2g4i1
MF	GO:0008374	O-acyltransferase activity	97	16	9.91	0.03653	0.283157	ALP33694.c0g2i1,ALP54830.c3g2i1,ALP56837.c7g9i1,ALP56837.c7g9i6,ALP57888.c3g13i1,ALP61583.c0g1i5,ALP62698.c3g4i10,ALP62698.c3g4i18,ALP62698.c3g4i3,ALP62698.c3g4i4,ALP62698.c3g4i6,ALP63045.c1g1i1,ALP63362.c1g2i2,ALP63790.c2g1i1,ALP65071.c1g2i1,ALP76202.c0g1i1
MF	GO:0003886	DNA (cytosine-5-)-methyltransferase activity	13	4	1.33	0.03655	0.283157	ALP50406.c0g2i1,ALP64622.c3g1i1,ALP64622.c3g1i4,ALP64622.c3g3i1
CC	GO:0005576	extracellular region	248	31	22.25	0.03669	0.336128	ALP12532.c0g1i1,ALP28418.c0g2i1,ALP29538.c0g1i1,ALP3341.c0g1i1,ALP35683.c0g2i1,ALP36042.c0g1i1,ALP37620.c0g1i1,ALP38988.c0g1i1,ALP39201.c0g1i1,ALP39824.c0g2i1,ALP44922.c0g1i1,ALP45750.c0g1i2,ALP45820.c0g1i1,ALP46085.c0g2i1,ALP48381.c0g1i1,ALP49425.c0g1i1,ALP49425.c0g2i1,ALP50724.c0g1i1,ALP54748.c0g1i4,ALP54959.c0g2i6,ALP55414.c0g1i9,ALP55418.c1g1i6,ALP55418.c1g1i9,ALP56880.c0g2i1,ALP58582.c0g1i1,…
BP	GO:0008652	cellular amino acid biosynthetic process	269	35	25.72	0.03702	0.480103	ALP11716.c0g1i1,ALP31732.c0g1i1,ALP32706.c0g1i1,ALP33694.c0g2i1,ALP36628.c0g1i1,ALP38960.c0g1i1,ALP54830.c3g2i1,ALP55498.c0g1i6,ALP56664.c5g2i2,ALP56837.c7g9i1,ALP56837.c7g9i6,ALP57528.c1g1i1,ALP57888.c3g13i1,ALP59878.c0g2i2,ALP62233.c1g2i1,ALP62233.c1g2i6,ALP62528.c0g1i1,ALP62528.c0g1i3,ALP62698.c3g4i10,ALP62698.c3g4i18,ALP62698.c3g4i3,ALP62698.c3g4i4,ALP62698.c3g4i6,ALP63045.c1g1i1,ALP63790.c2g…
BP	GO:0006014	D-ribose metabolic process	14	4	1.34	0.03818	0.483807	ALP56329.c0g1i1,ALP56329.c0g1i2,ALP63989.c1g2i1,ALP63989.c1g2i2
BP	GO:0009813	flavonoid biosynthetic process	14	4	1.34	0.03818	0.483807	ALP44268.c0g1i1,ALP46436.c0g3i2,ALP51068.c0g1i2,ALP51068.c0g1i3
BP	GO:0032535	regulation of cellular component size	27	6	2.58	0.03886	0.483807	ALP62215.c1g15i2,ALP62215.c1g15i4,ALP62215.c1g15i5,ALP62215.c1g6i1,ALP62215.c1g7i1,ALP62215.c1g8i1
BP	GO:0090066	regulation of anatomical structure size	27	6	2.58	0.03886	0.483807	ALP62215.c1g15i2,ALP62215.c1g15i4,ALP62215.c1g15i5,ALP62215.c1g6i1,ALP62215.c1g7i1,ALP62215.c1g8i1
MF	GO:0008565	protein transporter activity	83	14	8.48	0.04102	0.314176	ALP101687.c0g1i1,ALP41946.c0g1i1,ALP44929.c0g1i1,ALP50524.c0g1i3,ALP58437.c2g4i1,ALP59116.c4g1i3,ALP62520.c1g3i10,ALP62520.c1g3i5,ALP62520.c1g3i8,ALP63631.c1g1i1,ALP63709.c2g1i4,ALP64552.c2g1i4,ALP64947.c0g1i3,ALP64947.c1g1i2
BP	GO:0006913	nucleocytoplasmic transport	57	10	5.45	0.04209	0.513746	ALP101687.c0g1i1,ALP41946.c0g1i1,ALP44929.c0g1i1,ALP57785.c0g1i2,ALP61095.c3g4i17,ALP63709.c2g1i4,ALP64933.c1g1i2,ALP64947.c0g1i3,ALP64947.c1g1i2,ALP7505.c0g1i2
BP	GO:0051169	nuclear transport	57	10	5.45	0.04209	0.513746	ALP101687.c0g1i1,ALP41946.c0g1i1,ALP44929.c0g1i1,ALP57785.c0g1i2,ALP61095.c3g4i17,ALP63709.c2g1i4,ALP64933.c1g1i2,ALP64947.c0g1i3,ALP64947.c1g1i2,ALP7505.c0g1i2
BP	GO:0009086	methionine biosynthetic process	28	6	2.68	0.0456	0.522142	ALP31732.c0g1i1,ALP64967.c0g10i2,ALP64967.c0g10i9,ALP64967.c0g1i1,ALP64967.c0g5i1,ALP64967.c0g7i2
MF	GO:0015085	calcium ion transmembrane transporter activity	40	8	4.09	0.04645	0.349147	ALP50909.c0g1i4,ALP62506.c2g1i1,ALP62506.c2g1i3,ALP62869.c0g1i1,ALP62869.c0g1i3,ALP63985.c0g2i12,ALP64722.c1g2i1,ALP64722.c1g2i6
MF	GO:0004747	ribokinase activity	14	4	1.43	0.04714	0.349147	ALP56329.c0g1i1,ALP56329.c0g1i2,ALP63989.c1g2i1,ALP63989.c1g2i2
MF	GO:0009008	DNA-methyltransferase activity	14	4	1.43	0.04714	0.349147	ALP50406.c0g2i1,ALP64622.c3g1i1,ALP64622.c3g1i4,ALP64622.c3g3i1
BP	GO:0000266	mitochondrial fission	9	3	0.86	0.04721	0.522142	ALP52752.c0g1i1,ALP64523.c0g3i1,ALP92796.c0g1i1
BP	GO:0009756	carbohydrate mediated signaling	4	2	0.38	0.04809	0.522142	ALP63530.c2g1i2,ALP63530.c2g1i3
BP	GO:0010182	sugar mediated signaling pathway	4	2	0.38	0.04809	0.522142	ALP63530.c2g1i2,ALP63530.c2g1i3
BP	GO:0035601	protein deacylation	4	2	0.38	0.04809	0.522142	ALP57210.c0g1i3,ALP57210.c0g1i5
BP	GO:0048311	mitochondrion distribution	4	2	0.38	0.04809	0.522142	ALP64875.c0g1i6,ALP64875.c0g1i9
BP	GO:0048312	intracellular distribution of mitochondria	4	2	0.38	0.04809	0.522142	ALP64875.c0g1i6,ALP64875.c0g1i9
BP	GO:0048571	long-day photoperiodism	4	2	0.38	0.04809	0.522142	ALP63530.c2g1i2,ALP63530.c2g1i3
BP	GO:0051646	mitochondrion localization	4	2	0.38	0.04809	0.522142	ALP64875.c0g1i6,ALP64875.c0g1i9
BP	GO:0098732	macromolecule deacylation	4	2	0.38	0.04809	0.522142	ALP57210.c0g1i3,ALP57210.c0g1i5
BP	GO:0006549	isoleucine metabolic process	15	4	1.43	0.04823	0.522142	ALP11716.c0g1i1,ALP36628.c0g1i1,ALP62528.c0g1i1,ALP62528.c0g1i3
BP	GO:0009097	isoleucine biosynthetic process	15	4	1.43	0.04823	0.522142	ALP11716.c0g1i1,ALP36628.c0g1i1,ALP62528.c0g1i1,ALP62528.c0g1i3
BP	GO:0009812	flavonoid metabolic process	15	4	1.43	0.04823	0.522142	ALP44268.c0g1i1,ALP46436.c0g3i2,ALP51068.c0g1i2,ALP51068.c0g1i3

## Sheet: wil-acuQL_GO enrichment
Enriched GO terms of genes specifically coexpressed by allopolyploid Achillea wilsoniana with its sympatric diploid A. acuminata in Qinling Mountains (Corresponding to Figure 1 and Figure 2)
Class	GO.ID	Term	Annotated	Significant	Expected	P.value	P.adjust	Genelist
MF	GO:0032559	adenyl ribonucleotide binding	4966	395	327.43	7e-06	0.0023142	WIL10158.c0g1i1,WIL15093.c0g1i1,WIL18524.c0g1i1,WIL21412.c0g1i1,WIL21603.c0g3i1,WIL22676.c0g1i1,WIL23342.c0g1i1,WIL24660.c0g1i1,WIL26197.c0g2i1,WIL26349.c1g1i1,WIL26380.c0g1i4,WIL26550.c0g1i1,WIL26682.c0g1i1,WIL27413.c0g1i1,WIL27560.c0g1i1,WIL28916.c0g1i1,WIL29039.c0g1i1,WIL29548.c0g2i1,WIL29703.c0g1i1,WIL30230.c0g2i2,WIL31287.c0g1i1,WIL31384.c0g1i1,WIL31596.c0g1i1,WIL32430.c0g1i2,WIL32440.c0g1i1…
MF	GO:0030554	adenyl nucleotide binding	4970	395	327.69	7.6e-06	0.0023142	WIL10158.c0g1i1,WIL15093.c0g1i1,WIL18524.c0g1i1,WIL21412.c0g1i1,WIL21603.c0g3i1,WIL22676.c0g1i1,WIL23342.c0g1i1,WIL24660.c0g1i1,WIL26197.c0g2i1,WIL26349.c1g1i1,WIL26380.c0g1i4,WIL26550.c0g1i1,WIL26682.c0g1i1,WIL27413.c0g1i1,WIL27560.c0g1i1,WIL28916.c0g1i1,WIL29039.c0g1i1,WIL29548.c0g2i1,WIL29703.c0g1i1,WIL30230.c0g2i2,WIL31287.c0g1i1,WIL31384.c0g1i1,WIL31596.c0g1i1,WIL32430.c0g1i2,WIL32440.c0g1i1…
BP	GO:0006950	response to stress	1072	104	70.06	1.9e-05	0.021508	WIL1039.c0g1i1,WIL10934.c0g1i1,WIL12885.c0g1i1,WIL21412.c0g1i1,WIL21927.c0g1i1,WIL26197.c0g2i1,WIL31113.c0g1i1,WIL33331.c0g1i1,WIL34022.c0g1i1,WIL34158.c0g1i2,WIL35635.c0g1i1,WIL35910.c0g1i1,WIL37802.c0g1i2,WIL38128.c0g1i1,WIL39170.c0g1i1,WIL39170.c0g2i2,WIL39732.c0g1i1,WIL40219.c0g1i1,WIL40799.c0g1i2,WIL40965.c0g1i1,WIL4311.c0g1i1,WIL44556.c0g1i2,WIL44756.c0g3i1,WIL45495.c0g1i1,WIL45885.c0g1i1,W…
MF	GO:0001883	purine nucleoside binding	5340	416	352.09	2.9e-05	0.00250367	WIL100968.c0g1i1,WIL10158.c0g1i1,WIL11925.c0g1i1,WIL15093.c0g1i1,WIL18524.c0g1i1,WIL21412.c0g1i1,WIL21603.c0g3i1,WIL22676.c0g1i1,WIL22679.c1g1i1,WIL23342.c0g1i1,WIL24660.c0g1i1,WIL25706.c0g1i1,WIL26197.c0g2i1,WIL26349.c1g1i1,WIL26380.c0g1i4,WIL26550.c0g1i1,WIL26682.c0g1i1,WIL27413.c0g1i1,WIL27560.c0g1i1,WIL28916.c0g1i1,WIL29039.c0g1i1,WIL29548.c0g2i1,WIL29703.c0g1i1,WIL30230.c0g2i2,WIL31287.c0g1i…
MF	GO:0032550	purine ribonucleoside binding	5340	416	352.09	2.9e-05	0.00250367	WIL100968.c0g1i1,WIL10158.c0g1i1,WIL11925.c0g1i1,WIL15093.c0g1i1,WIL18524.c0g1i1,WIL21412.c0g1i1,WIL21603.c0g3i1,WIL22676.c0g1i1,WIL22679.c1g1i1,WIL23342.c0g1i1,WIL24660.c0g1i1,WIL25706.c0g1i1,WIL26197.c0g2i1,WIL26349.c1g1i1,WIL26380.c0g1i4,WIL26550.c0g1i1,WIL26682.c0g1i1,WIL27413.c0g1i1,WIL27560.c0g1i1,WIL28916.c0g1i1,WIL29039.c0g1i1,WIL29548.c0g2i1,WIL29703.c0g1i1,WIL30230.c0g2i2,WIL31287.c0g1i…
MF	GO:0032555	purine ribonucleotide binding	5340	416	352.09	2.9e-05	0.00250367	WIL100968.c0g1i1,WIL10158.c0g1i1,WIL11925.c0g1i1,WIL15093.c0g1i1,WIL18524.c0g1i1,WIL21412.c0g1i1,WIL21603.c0g3i1,WIL22676.c0g1i1,WIL22679.c1g1i1,WIL23342.c0g1i1,WIL24660.c0g1i1,WIL25706.c0g1i1,WIL26197.c0g2i1,WIL26349.c1g1i1,WIL26380.c0g1i4,WIL26550.c0g1i1,WIL26682.c0g1i1,WIL27413.c0g1i1,WIL27560.c0g1i1,WIL28916.c0g1i1,WIL29039.c0g1i1,WIL29548.c0g2i1,WIL29703.c0g1i1,WIL30230.c0g2i2,WIL31287.c0g1i…
MF	GO:0017076	purine nucleotide binding	5344	416	352.35	3.1e-05	0.00250367	WIL100968.c0g1i1,WIL10158.c0g1i1,WIL11925.c0g1i1,WIL15093.c0g1i1,WIL18524.c0g1i1,WIL21412.c0g1i1,WIL21603.c0g3i1,WIL22676.c0g1i1,WIL22679.c1g1i1,WIL23342.c0g1i1,WIL24660.c0g1i1,WIL25706.c0g1i1,WIL26197.c0g2i1,WIL26349.c1g1i1,WIL26380.c0g1i4,WIL26550.c0g1i1,WIL26682.c0g1i1,WIL27413.c0g1i1,WIL27560.c0g1i1,WIL28916.c0g1i1,WIL29039.c0g1i1,WIL29548.c0g2i1,WIL29703.c0g1i1,WIL30230.c0g2i2,WIL31287.c0g1i…
MF	GO:0032553	ribonucleotide binding	5401	420	356.11	3.1e-05	0.00250367	WIL100968.c0g1i1,WIL10158.c0g1i1,WIL11925.c0g1i1,WIL15093.c0g1i1,WIL18524.c0g1i1,WIL21412.c0g1i1,WIL21603.c0g3i1,WIL22676.c0g1i1,WIL22679.c1g1i1,WIL23342.c0g1i1,WIL24660.c0g1i1,WIL25706.c0g1i1,WIL26197.c0g2i1,WIL26349.c1g1i1,WIL26380.c0g1i4,WIL26550.c0g1i1,WIL26682.c0g1i1,WIL27413.c0g1i1,WIL27560.c0g1i1,WIL28916.c0g1i1,WIL29039.c0g1i1,WIL29548.c0g2i1,WIL29703.c0g1i1,WIL30230.c0g2i2,WIL31287.c0g1i…
MF	GO:0001882	nucleoside binding	5354	416	353.01	3.7e-05	0.00250367	WIL100968.c0g1i1,WIL10158.c0g1i1,WIL11925.c0g1i1,WIL15093.c0g1i1,WIL18524.c0g1i1,WIL21412.c0g1i1,WIL21603.c0g3i1,WIL22676.c0g1i1,WIL22679.c1g1i1,WIL23342.c0g1i1,WIL24660.c0g1i1,WIL25706.c0g1i1,WIL26197.c0g2i1,WIL26349.c1g1i1,WIL26380.c0g1i4,WIL26550.c0g1i1,WIL26682.c0g1i1,WIL27413.c0g1i1,WIL27560.c0g1i1,WIL28916.c0g1i1,WIL29039.c0g1i1,WIL29548.c0g2i1,WIL29703.c0g1i1,WIL30230.c0g2i2,WIL31287.c0g1i…
MF	GO:0032549	ribonucleoside binding	5353	416	352.95	3.7e-05	0.00250367	WIL100968.c0g1i1,WIL10158.c0g1i1,WIL11925.c0g1i1,WIL15093.c0g1i1,WIL18524.c0g1i1,WIL21412.c0g1i1,WIL21603.c0g3i1,WIL22676.c0g1i1,WIL22679.c1g1i1,WIL23342.c0g1i1,WIL24660.c0g1i1,WIL25706.c0g1i1,WIL26197.c0g2i1,WIL26349.c1g1i1,WIL26380.c0g1i4,WIL26550.c0g1i1,WIL26682.c0g1i1,WIL27413.c0g1i1,WIL27560.c0g1i1,WIL28916.c0g1i1,WIL29039.c0g1i1,WIL29548.c0g2i1,WIL29703.c0g1i1,WIL30230.c0g2i2,WIL31287.c0g1i…
MF	GO:0097367	carbohydrate derivative binding	5428	420	357.89	5e-05	0.00299425	WIL100968.c0g1i1,WIL10158.c0g1i1,WIL11925.c0g1i1,WIL15093.c0g1i1,WIL18524.c0g1i1,WIL21412.c0g1i1,WIL21603.c0g3i1,WIL22676.c0g1i1,WIL22679.c1g1i1,WIL23342.c0g1i1,WIL24660.c0g1i1,WIL25706.c0g1i1,WIL26197.c0g2i1,WIL26349.c1g1i1,WIL26380.c0g1i4,WIL26550.c0g1i1,WIL26682.c0g1i1,WIL27413.c0g1i1,WIL27560.c0g1i1,WIL28916.c0g1i1,WIL29039.c0g1i1,WIL29548.c0g2i1,WIL29703.c0g1i1,WIL30230.c0g2i2,WIL31287.c0g1i…
MF	GO:0033558	protein deacetylase activity	8	5	0.53	5.9e-05	0.00299425	WIL48333.c0g1i1,WIL48333.c0g1i4,WIL48333.c0g1i5,WIL49916.c0g1i10,WIL58165.c5g1i3
MF	GO:0034979	NAD-dependent protein deacetylase activity	8	5	0.53	5.9e-05	0.00299425	WIL48333.c0g1i1,WIL48333.c0g1i4,WIL48333.c0g1i5,WIL49916.c0g1i10,WIL58165.c5g1i3
MF	GO:0043168	anion binding	5913	452	389.87	7.2e-05	0.00337292	WIL100968.c0g1i1,WIL10158.c0g1i1,WIL11925.c0g1i1,WIL15093.c0g1i1,WIL18524.c0g1i1,WIL21393.c0g2i1,WIL21412.c0g1i1,WIL21603.c0g3i1,WIL22676.c0g1i1,WIL22679.c1g1i1,WIL23342.c0g1i1,WIL24660.c0g1i1,WIL25706.c0g1i1,WIL26197.c0g2i1,WIL26349.c1g1i1,WIL26380.c0g1i4,WIL26550.c0g1i1,WIL26682.c0g1i1,WIL27413.c0g1i1,WIL27560.c0g1i1,WIL28916.c0g1i1,WIL29039.c0g1i1,WIL29470.c0g1i1,WIL29548.c0g2i1,WIL29703.c0g1i…
BP	GO:0006952	defense response	420	48	27.45	0.0001	0.0566	WIL21412.c0g1i1,WIL26197.c0g2i1,WIL31113.c0g1i1,WIL34022.c0g1i1,WIL35635.c0g1i1,WIL37802.c0g1i2,WIL40219.c0g1i1,WIL4311.c0g1i1,WIL45885.c0g1i1,WIL46521.c2g1i1,WIL47965.c2g5i1,WIL49758.c1g3i2,WIL49758.c1g3i5,WIL49758.c1g3i7,WIL50347.c2g1i1,WIL5093.c0g1i1,WIL53131.c0g1i1,WIL53154.c0g2i1,WIL54844.c2g5i5,WIL56067.c1g2i1,WIL56174.c1g1i3,WIL56174.c1g1i5,WIL56717.c2g3i1,WIL56717.c2g3i7,WIL56717.c2g3i9,W…
MF	GO:0000977	RNA polymerase II regulatory region sequence-specific DNA binding	45	11	2.97	0.00012	0.0045675	WIL19272.c0g1i1,WIL33607.c0g1i2,WIL37594.c0g1i1,WIL47540.c0g1i1,WIL49243.c0g1i3,WIL51121.c0g1i1,WIL53057.c0g1i2,WIL53999.c1g1i1,WIL60071.c1g1i2,WIL61053.c0g2i6,WIL71724.c0g1i1
MF	GO:0001012	RNA polymerase II regulatory region DNA binding	45	11	2.97	0.00012	0.0045675	WIL19272.c0g1i1,WIL33607.c0g1i2,WIL37594.c0g1i1,WIL47540.c0g1i1,WIL49243.c0g1i3,WIL51121.c0g1i1,WIL53057.c0g1i2,WIL53999.c1g1i1,WIL60071.c1g1i2,WIL61053.c0g2i6,WIL71724.c0g1i1
MF	GO:0019213	deacetylase activity	9	5	0.59	0.00012	0.0045675	WIL48333.c0g1i1,WIL48333.c0g1i4,WIL48333.c0g1i5,WIL49916.c0g1i10,WIL58165.c5g1i3
MF	GO:0005524	ATP binding	4491	351	296.11	0.00013	0.00465706	WIL10158.c0g1i1,WIL15093.c0g1i1,WIL18524.c0g1i1,WIL21603.c0g3i1,WIL22676.c0g1i1,WIL23342.c0g1i1,WIL24660.c0g1i1,WIL26349.c1g1i1,WIL26380.c0g1i4,WIL26550.c0g1i1,WIL26682.c0g1i1,WIL27413.c0g1i1,WIL27560.c0g1i1,WIL28916.c0g1i1,WIL29039.c0g1i1,WIL29548.c0g2i1,WIL29703.c0g1i1,WIL30230.c0g2i2,WIL31287.c0g1i1,WIL31384.c0g1i1,WIL31596.c0g1i1,WIL32430.c0g1i2,WIL32440.c0g1i1,WIL32440.c0g1i2,WIL33342.c0g1i1…
MF	GO:0000166	nucleotide binding	6289	473	414.66	0.00022	0.00705158	WIL100202.c0g1i1,WIL100968.c0g1i1,WIL10158.c0g1i1,WIL112.c0g1i1,WIL11925.c0g1i1,WIL15093.c0g1i1,WIL1532.c0g1i1,WIL18524.c0g1i1,WIL21412.c0g1i1,WIL21603.c0g3i1,WIL22676.c0g1i1,WIL22679.c1g1i1,WIL23342.c0g1i1,WIL23793.c0g1i1,WIL24660.c0g1i1,WIL25706.c0g1i1,WIL26197.c0g2i1,WIL26349.c1g1i1,WIL26380.c0g1i4,WIL26550.c0g1i1,WIL26682.c0g1i1,WIL27413.c0g1i1,WIL27560.c0g1i1,WIL28916.c0g1i1,WIL29039.c0g1i1,…
MF	GO:1901265	nucleoside phosphate binding	6289	473	414.66	0.00022	0.00705158	WIL100202.c0g1i1,WIL100968.c0g1i1,WIL10158.c0g1i1,WIL112.c0g1i1,WIL11925.c0g1i1,WIL15093.c0g1i1,WIL1532.c0g1i1,WIL18524.c0g1i1,WIL21412.c0g1i1,WIL21603.c0g3i1,WIL22676.c0g1i1,WIL22679.c1g1i1,WIL23342.c0g1i1,WIL23793.c0g1i1,WIL24660.c0g1i1,WIL25706.c0g1i1,WIL26197.c0g2i1,WIL26349.c1g1i1,WIL26380.c0g1i4,WIL26550.c0g1i1,WIL26682.c0g1i1,WIL27413.c0g1i1,WIL27560.c0g1i1,WIL28916.c0g1i1,WIL29039.c0g1i1,…
MF	GO:0035639	purine ribonucleoside triphosphate binding	4866	373	320.84	0.00036	0.010962	WIL100968.c0g1i1,WIL10158.c0g1i1,WIL11925.c0g1i1,WIL15093.c0g1i1,WIL18524.c0g1i1,WIL21603.c0g3i1,WIL22676.c0g1i1,WIL22679.c1g1i1,WIL23342.c0g1i1,WIL24660.c0g1i1,WIL25706.c0g1i1,WIL26349.c1g1i1,WIL26380.c0g1i4,WIL26550.c0g1i1,WIL26682.c0g1i1,WIL27413.c0g1i1,WIL27560.c0g1i1,WIL28916.c0g1i1,WIL29039.c0g1i1,WIL29548.c0g2i1,WIL29703.c0g1i1,WIL30230.c0g2i2,WIL31287.c0g1i1,WIL31384.c0g1i1,WIL31596.c0g1i…
BP	GO:0045944	positive regulation of transcription from RNA polymerase II promoter	44	10	2.88	0.00043	0.104967	WIL19272.c0g1i1,WIL33607.c0g1i2,WIL37594.c0g1i1,WIL47540.c0g1i1,WIL49243.c0g1i3,WIL51121.c0g1i1,WIL53057.c0g1i2,WIL62842.c0g4i1,WIL62842.c0g4i3,WIL71724.c0g1i1
MF	GO:0036094	small molecule binding	6409	478	422.57	0.00044	0.01276	WIL100202.c0g1i1,WIL100968.c0g1i1,WIL10158.c0g1i1,WIL112.c0g1i1,WIL11925.c0g1i1,WIL15093.c0g1i1,WIL1532.c0g1i1,WIL18524.c0g1i1,WIL21412.c0g1i1,WIL21603.c0g3i1,WIL22676.c0g1i1,WIL22679.c1g1i1,WIL23342.c0g1i1,WIL23793.c0g1i1,WIL24660.c0g1i1,WIL25706.c0g1i1,WIL26197.c0g2i1,WIL26349.c1g1i1,WIL26380.c0g1i4,WIL26550.c0g1i1,WIL26682.c0g1i1,WIL27413.c0g1i1,WIL27560.c0g1i1,WIL28916.c0g1i1,WIL29039.c0g1i1,…
MF	GO:0000976	transcription regulatory region sequence-specific DNA binding	53	11	3.49	0.00057	0.0157786	WIL19272.c0g1i1,WIL33607.c0g1i2,WIL37594.c0g1i1,WIL47540.c0g1i1,WIL49243.c0g1i3,WIL51121.c0g1i1,WIL53057.c0g1i2,WIL53999.c1g1i1,WIL60071.c1g1i2,WIL61053.c0g2i6,WIL71724.c0g1i1
BP	GO:0042274	ribosomal small subunit biogenesis	24	7	1.57	0.00064	0.104967	WIL38222.c0g2i1,WIL58074.c2g6i11,WIL58074.c2g6i7,WIL58462.c0g3i1,WIL58462.c3g1i1,WIL61718.c0g6i10,WIL61718.c0g6i11
MF	GO:0044212	transcription regulatory region DNA binding	54	11	3.56	0.00068	0.0180052	WIL19272.c0g1i1,WIL33607.c0g1i2,WIL37594.c0g1i1,WIL47540.c0g1i1,WIL49243.c0g1i3,WIL51121.c0g1i1,WIL53057.c0g1i2,WIL53999.c1g1i1,WIL60071.c1g1i2,WIL61053.c0g2i6,WIL71724.c0g1i1
BP	GO:0015074	DNA integration	160	22	10.46	0.00071	0.104967	WIL15174.c0g1i1,WIL27379.c0g1i1,WIL35719.c0g1i1,WIL38441.c0g1i1,WIL49577.c4g1i2,WIL55048.c1g2i1,WIL55577.c2g1i15,WIL56228.c0g1i2,WIL59975.c1g1i1,WIL60368.c1g1i1,WIL60557.c0g1i4,WIL61080.c0g3i3,WIL61080.c0g3i5,WIL61948.c3g1i1,WIL62281.c2g2i4,WIL62427.c2g1i2,WIL63150.c0g3i3,WIL63370.c3g1i5,WIL63437.c3g6i1,WIL63558.c0g2i3,WIL63587.c0g2i1,WIL63614.c3g2i6
BP	GO:0006357	regulation of transcription from RNA polymerase II promoter	91	15	5.95	0.00076	0.104967	WIL19272.c0g1i1,WIL33607.c0g1i2,WIL33770.c0g1i1,WIL37594.c0g1i1,WIL47540.c0g1i1,WIL49243.c0g1i3,WIL51121.c0g1i1,WIL53057.c0g1i2,WIL60071.c1g1i2,WIL61053.c0g2i6,WIL62842.c0g4i1,WIL62842.c0g4i3,WIL63572.c4g1i1,WIL63572.c4g1i12,WIL71724.c0g1i1
BP	GO:0000723	telomere maintenance	83	14	5.42	0.00089	0.104967	WIL44756.c0g3i1,WIL47110.c0g1i1,WIL53338.c8g4i1,WIL55114.c0g1i3,WIL55645.c0g1i1,WIL55645.c0g1i3,WIL56428.c4g8i4,WIL56428.c4g8i7,WIL56492.c0g3i4,WIL56492.c0g3i9,WIL58206.c1g1i3,WIL61047.c0g1i2,WIL61329.c3g1i3,WIL61608.c2g7i4
BP	GO:0032200	telomere organization	83	14	5.42	0.00089	0.104967	WIL44756.c0g3i1,WIL47110.c0g1i1,WIL53338.c8g4i1,WIL55114.c0g1i3,WIL55645.c0g1i1,WIL55645.c0g1i3,WIL56428.c4g8i4,WIL56428.c4g8i7,WIL56492.c0g3i4,WIL56492.c0g3i9,WIL58206.c1g1i3,WIL61047.c0g1i2,WIL61329.c3g1i3,WIL61608.c2g7i4
BP	GO:0060249	anatomical structure homeostasis	83	14	5.42	0.00089	0.104967	WIL44756.c0g3i1,WIL47110.c0g1i1,WIL53338.c8g4i1,WIL55114.c0g1i3,WIL55645.c0g1i1,WIL55645.c0g1i3,WIL56428.c4g8i4,WIL56428.c4g8i7,WIL56492.c0g3i4,WIL56492.c0g3i9,WIL58206.c1g1i3,WIL61047.c0g1i2,WIL61329.c3g1i3,WIL61608.c2g7i4
MF	GO:0000975	regulatory region DNA binding	56	11	3.69	0.00093	0.0226548	WIL19272.c0g1i1,WIL33607.c0g1i2,WIL37594.c0g1i1,WIL47540.c0g1i1,WIL49243.c0g1i3,WIL51121.c0g1i1,WIL53057.c0g1i2,WIL53999.c1g1i1,WIL60071.c1g1i2,WIL61053.c0g2i6,WIL71724.c0g1i1
MF	GO:0001067	regulatory region nucleic acid binding	56	11	3.69	0.00093	0.0226548	WIL19272.c0g1i1,WIL33607.c0g1i2,WIL37594.c0g1i1,WIL47540.c0g1i1,WIL49243.c0g1i3,WIL51121.c0g1i1,WIL53057.c0g1i2,WIL53999.c1g1i1,WIL60071.c1g1i2,WIL61053.c0g2i6,WIL71724.c0g1i1
BP	GO:0006471	protein ADP-ribosylation	8	4	0.52	0.00102	0.104967	WIL48333.c0g1i1,WIL48333.c0g1i4,WIL48333.c0g1i5,WIL49916.c0g1i10
BP	GO:0051391	tRNA acetylation	8	4	0.52	0.00102	0.104967	WIL58462.c0g3i1,WIL58462.c3g1i1,WIL61718.c0g6i10,WIL61718.c0g6i11
BP	GO:0000165	MAPK cascade	34	8	2.22	0.00127	0.110588	WIL19272.c0g1i1,WIL33607.c0g1i2,WIL37594.c0g1i1,WIL47540.c0g1i1,WIL49243.c0g1i3,WIL51121.c0g1i1,WIL53057.c0g1i2,WIL71724.c0g1i1
BP	GO:0023014	signal transduction by protein phosphorylation	34	8	2.22	0.00127	0.110588	WIL19272.c0g1i1,WIL33607.c0g1i2,WIL37594.c0g1i1,WIL47540.c0g1i1,WIL49243.c0g1i3,WIL51121.c0g1i1,WIL53057.c0g1i2,WIL71724.c0g1i1
MF	GO:0070403	NAD+ binding	9	4	0.59	0.00181	0.0423958	WIL48333.c0g1i1,WIL48333.c0g1i4,WIL48333.c0g1i5,WIL49916.c0g1i10
BP	GO:0006420	arginyl-tRNA aminoacylation	151	20	9.87	0.00194	0.156863	WIL37582.c0g2i1,WIL37785.c0g3i1,WIL46053.c0g1i1,WIL4642.c0g2i1,WIL53196.c3g2i12,WIL53196.c3g2i2,WIL54165.c3g7i1,WIL54765.c1g4i1,WIL57226.c1g1i1,WIL57260.c5g3i1,WIL57662.c2g1i1,WIL59445.c4g3i1,WIL59445.c6g1i1,WIL59702.c1g2i4,WIL59702.c1g2i6,WIL62612.c1g1i1,WIL62612.c5g5i1,WIL63268.c1g2i1,WIL63286.c4g4i1,WIL63286.c4g4i3
MF	GO:0097159	organic cyclic compound binding	9921	705	654.13	0.00206	0.044805	WIL100117.c0g1i1,WIL100202.c0g1i1,WIL100968.c0g1i1,WIL10158.c0g1i1,WIL11100.c0g1i1,WIL11121.c0g1i1,WIL112.c0g1i1,WIL11925.c0g1i1,WIL14206.c0g1i1,WIL14768.c0g2i1,WIL15093.c0g1i1,WIL15174.c0g1i1,WIL15213.c0g1i1,WIL1532.c0g1i1,WIL15351.c0g1i1,WIL16002.c0g2i1,WIL16899.c0g1i1,WIL18524.c0g1i1,WIL19272.c0g1i1,WIL21389.c0g2i1,WIL21393.c0g2i1,WIL21412.c0g1i1,WIL21603.c0g3i1,WIL21946.c0g1i1,WIL22649.c0g3i1…
MF	GO:1901363	heterocyclic compound binding	9921	705	654.13	0.00206	0.044805	WIL100117.c0g1i1,WIL100202.c0g1i1,WIL100968.c0g1i1,WIL10158.c0g1i1,WIL11100.c0g1i1,WIL11121.c0g1i1,WIL112.c0g1i1,WIL11925.c0g1i1,WIL14206.c0g1i1,WIL14768.c0g2i1,WIL15093.c0g1i1,WIL15174.c0g1i1,WIL15213.c0g1i1,WIL1532.c0g1i1,WIL15351.c0g1i1,WIL16002.c0g2i1,WIL16899.c0g1i1,WIL18524.c0g1i1,WIL19272.c0g1i1,WIL21389.c0g2i1,WIL21393.c0g2i1,WIL21412.c0g1i1,WIL21603.c0g3i1,WIL21946.c0g1i1,WIL22649.c0g3i1…
MF	GO:0004814	arginine-tRNA ligase activity	151	20	9.96	0.00222	0.04662	WIL37582.c0g2i1,WIL37785.c0g3i1,WIL46053.c0g1i1,WIL4642.c0g2i1,WIL53196.c3g2i12,WIL53196.c3g2i2,WIL54165.c3g7i1,WIL54765.c1g4i1,WIL57226.c1g1i1,WIL57260.c5g3i1,WIL57662.c2g1i1,WIL59445.c4g3i1,WIL59445.c6g1i1,WIL59702.c1g2i4,WIL59702.c1g2i6,WIL62612.c1g1i1,WIL62612.c5g5i1,WIL63268.c1g2i1,WIL63286.c4g4i1,WIL63286.c4g4i3
BP	GO:0006366	transcription from RNA polymerase II promoter	153	20	10	0.00227	0.166821	WIL19272.c0g1i1,WIL33607.c0g1i2,WIL33770.c0g1i1,WIL37594.c0g1i1,WIL47540.c0g1i1,WIL49243.c0g1i3,WIL51121.c0g1i1,WIL53057.c0g1i2,WIL53869.c2g7i5,WIL56093.c2g2i1,WIL60071.c1g1i2,WIL61053.c0g2i6,WIL61655.c0g2i1,WIL61655.c0g2i2,WIL62512.c7g5i1,WIL62842.c0g4i1,WIL62842.c0g4i3,WIL63572.c4g1i1,WIL63572.c4g1i12,WIL71724.c0g1i1
BP	GO:0019566	arabinose metabolic process	5	3	0.33	0.00252	0.166821	WIL60686.c1g1i2,WIL60686.c1g1i6,WIL60686.c1g1i7
BP	GO:0046373	L-arabinose metabolic process	5	3	0.33	0.00252	0.166821	WIL60686.c1g1i2,WIL60686.c1g1i6,WIL60686.c1g1i7
MF	GO:0046556	alpha-L-arabinofuranosidase activity	5	3	0.33	0.00259	0.052577	WIL60686.c1g1i2,WIL60686.c1g1i6,WIL60686.c1g1i7
BP	GO:0006468	protein phosphorylation	103	15	6.73	0.00274	0.166821	WIL19272.c0g1i1,WIL33607.c0g1i2,WIL37594.c0g1i1,WIL42954.c0g1i1,WIL43967.c0g2i1,WIL47540.c0g1i1,WIL49243.c0g1i3,WIL51121.c0g1i1,WIL53057.c0g1i2,WIL54700.c0g1i2,WIL55579.c2g1i3,WIL56725.c0g1i2,WIL58421.c0g1i4,WIL62488.c3g2i3,WIL71724.c0g1i1
BP	GO:0055075	potassium ion homeostasis	16	5	1.05	0.0028	0.166821	WIL47157.c0g1i1,WIL47157.c0g1i3,WIL52430.c0g1i2,WIL52430.c0g1i4,WIL52430.c0g1i6
BP	GO:0006399	tRNA metabolic process	357	37	23.33	0.00352	0.188522	WIL36108.c0g1i3,WIL37582.c0g2i1,WIL37785.c0g3i1,WIL40280.c1g1i3,WIL40920.c0g1i1,WIL40920.c0g1i2,WIL46053.c0g1i1,WIL4642.c0g2i1,WIL48370.c0g1i1,WIL53196.c3g2i12,WIL53196.c3g2i2,WIL54165.c3g7i1,WIL54505.c0g1i1,WIL54765.c1g4i1,WIL55939.c0g2i2,WIL55939.c0g2i3,WIL57174.c0g1i12,WIL57174.c0g1i3,WIL57174.c0g1i7,WIL57226.c1g1i1,WIL57260.c5g3i1,WIL57662.c2g1i1,WIL58462.c0g3i1,WIL58462.c3g1i1,WIL59445.c4g3i…
BP	GO:0008645	hexose transport	2	2	0.13	0.00427	0.188522	WIL61159.c0g1i2,WIL61159.c0g1i3
BP	GO:0015749	monosaccharide transport	2	2	0.13	0.00427	0.188522	WIL61159.c0g1i2,WIL61159.c0g1i3
BP	GO:0015758	glucose transport	2	2	0.13	0.00427	0.188522	WIL61159.c0g1i2,WIL61159.c0g1i3
BP	GO:0035428	hexose transmembrane transport	2	2	0.13	0.00427	0.188522	WIL61159.c0g1i2,WIL61159.c0g1i3
BP	GO:0046323	glucose import	2	2	0.13	0.00427	0.188522	WIL61159.c0g1i2,WIL61159.c0g1i3
BP	GO:0006418	tRNA aminoacylation for protein translation	265	29	17.32	0.00433	0.188522	WIL36108.c0g1i3,WIL37582.c0g2i1,WIL37785.c0g3i1,WIL40280.c1g1i3,WIL40920.c0g1i1,WIL40920.c0g1i2,WIL46053.c0g1i1,WIL4642.c0g2i1,WIL53196.c3g2i12,WIL53196.c3g2i2,WIL54165.c3g7i1,WIL54505.c0g1i1,WIL54765.c1g4i1,WIL57174.c0g1i12,WIL57174.c0g1i3,WIL57174.c0g1i7,WIL57226.c1g1i1,WIL57260.c5g3i1,WIL57662.c2g1i1,WIL59445.c4g3i1,WIL59445.c6g1i1,WIL59702.c1g2i4,WIL59702.c1g2i6,WIL60499.c2g2i1,WIL62612.c1g1i…
MF	GO:0005355	glucose transmembrane transporter activity	2	2	0.13	0.00434	0.075516	WIL61159.c0g1i2,WIL61159.c0g1i3
MF	GO:0015145	monosaccharide transmembrane transporter activity	2	2	0.13	0.00434	0.075516	WIL61159.c0g1i2,WIL61159.c0g1i3
MF	GO:0015149	hexose transmembrane transporter activity	2	2	0.13	0.00434	0.075516	WIL61159.c0g1i2,WIL61159.c0g1i3
MF	GO:0051060	pullulanase activity	2	2	0.13	0.00434	0.075516	WIL58652.c1g1i2,WIL58652.c1g1i4
MF	GO:0052381	tRNA dimethylallyltransferase activity	2	2	0.13	0.00434	0.075516	WIL48644.c0g1i1,WIL48644.c0g1i3
BP	GO:0006259	DNA metabolic process	721	65	47.12	0.00467	0.19205	WIL10934.c0g1i1,WIL15174.c0g1i1,WIL21927.c0g1i1,WIL27379.c0g1i1,WIL33331.c0g1i1,WIL35719.c0g1i1,WIL38441.c0g1i1,WIL39170.c0g1i1,WIL39170.c0g2i2,WIL43125.c0g1i1,WIL44756.c0g3i1,WIL45495.c0g1i1,WIL46568.c0g1i1,WIL46568.c0g1i2,WIL47110.c0g1i1,WIL48965.c0g1i1,WIL49577.c4g1i2,WIL51320.c1g1i2,WIL51508.c0g2i5,WIL52696.c0g1i1,WIL53167.c3g4i5,WIL53219.c0g1i1,WIL53278.c3g1i3,WIL53338.c8g4i1,WIL53869.c2g7i5…
BP	GO:0034219	carbohydrate transmembrane transport	6	3	0.39	0.00479	0.19205	WIL43979.c0g1i1,WIL61159.c0g1i2,WIL61159.c0g1i3
MF	GO:0000213	tRNA-intron endonuclease activity	6	3	0.4	0.00492	0.08323	WIL55939.c0g2i2,WIL55939.c0g2i3,WIL60397.c5g1i1
BP	GO:0034660	ncRNA metabolic process	439	43	28.69	0.00492	0.19205	WIL14768.c0g2i1,WIL36108.c0g1i3,WIL37582.c0g2i1,WIL37785.c0g3i1,WIL40280.c1g1i3,WIL40920.c0g1i1,WIL40920.c0g1i2,WIL46053.c0g1i1,WIL4642.c0g2i1,WIL48370.c0g1i1,WIL53196.c3g2i12,WIL53196.c3g2i2,WIL54165.c3g7i1,WIL54505.c0g1i1,WIL54765.c1g4i1,WIL55939.c0g2i2,WIL55939.c0g2i3,WIL57174.c0g1i12,WIL57174.c0g1i3,WIL57174.c0g1i7,WIL57226.c1g1i1,WIL57260.c5g3i1,WIL57662.c2g1i1,WIL58462.c0g3i1,WIL58462.c3g1i…
BP	GO:0043038	amino acid activation	271	29	17.71	0.00593	0.216541	WIL36108.c0g1i3,WIL37582.c0g2i1,WIL37785.c0g3i1,WIL40280.c1g1i3,WIL40920.c0g1i1,WIL40920.c0g1i2,WIL46053.c0g1i1,WIL4642.c0g2i1,WIL53196.c3g2i12,WIL53196.c3g2i2,WIL54165.c3g7i1,WIL54505.c0g1i1,WIL54765.c1g4i1,WIL57174.c0g1i12,WIL57174.c0g1i3,WIL57174.c0g1i7,WIL57226.c1g1i1,WIL57260.c5g3i1,WIL57662.c2g1i1,WIL59445.c4g3i1,WIL59445.c6g1i1,WIL59702.c1g2i4,WIL59702.c1g2i6,WIL60499.c2g2i1,WIL62612.c1g1i…
BP	GO:0043039	tRNA aminoacylation	271	29	17.71	0.00593	0.216541	WIL36108.c0g1i3,WIL37582.c0g2i1,WIL37785.c0g3i1,WIL40280.c1g1i3,WIL40920.c0g1i1,WIL40920.c0g1i2,WIL46053.c0g1i1,WIL4642.c0g2i1,WIL53196.c3g2i12,WIL53196.c3g2i2,WIL54165.c3g7i1,WIL54505.c0g1i1,WIL54765.c1g4i1,WIL57174.c0g1i12,WIL57174.c0g1i3,WIL57174.c0g1i7,WIL57226.c1g1i1,WIL57260.c5g3i1,WIL57662.c2g1i1,WIL59445.c4g3i1,WIL59445.c6g1i1,WIL59702.c1g2i4,WIL59702.c1g2i6,WIL60499.c2g2i1,WIL62612.c1g1i…
MF	GO:0004812	aminoacyl-tRNA ligase activity	268	29	17.67	0.00598	0.09338	WIL36108.c0g1i3,WIL37582.c0g2i1,WIL37785.c0g3i1,WIL40280.c1g1i3,WIL40920.c0g1i1,WIL40920.c0g1i2,WIL46053.c0g1i1,WIL4642.c0g2i1,WIL53196.c3g2i12,WIL53196.c3g2i2,WIL54165.c3g7i1,WIL54505.c0g1i1,WIL54765.c1g4i1,WIL57174.c0g1i12,WIL57174.c0g1i3,WIL57174.c0g1i7,WIL57226.c1g1i1,WIL57260.c5g3i1,WIL57662.c2g1i1,WIL59445.c4g3i1,WIL59445.c6g1i1,WIL59702.c1g2i4,WIL59702.c1g2i6,WIL60499.c2g2i1,WIL62612.c1g1i…
MF	GO:0016875	ligase activity, forming carbon-oxygen bonds	268	29	17.67	0.00598	0.09338	WIL36108.c0g1i3,WIL37582.c0g2i1,WIL37785.c0g3i1,WIL40280.c1g1i3,WIL40920.c0g1i1,WIL40920.c0g1i2,WIL46053.c0g1i1,WIL4642.c0g2i1,WIL53196.c3g2i12,WIL53196.c3g2i2,WIL54165.c3g7i1,WIL54505.c0g1i1,WIL54765.c1g4i1,WIL57174.c0g1i12,WIL57174.c0g1i3,WIL57174.c0g1i7,WIL57226.c1g1i1,WIL57260.c5g3i1,WIL57662.c2g1i1,WIL59445.c4g3i1,WIL59445.c6g1i1,WIL59702.c1g2i4,WIL59702.c1g2i6,WIL60499.c2g2i1,WIL62612.c1g1i…
MF	GO:0016876	ligase activity, forming aminoacyl-tRNA and related compounds	268	29	17.67	0.00598	0.09338	WIL36108.c0g1i3,WIL37582.c0g2i1,WIL37785.c0g3i1,WIL40280.c1g1i3,WIL40920.c0g1i1,WIL40920.c0g1i2,WIL46053.c0g1i1,WIL4642.c0g2i1,WIL53196.c3g2i12,WIL53196.c3g2i2,WIL54165.c3g7i1,WIL54505.c0g1i1,WIL54765.c1g4i1,WIL57174.c0g1i12,WIL57174.c0g1i3,WIL57174.c0g1i7,WIL57226.c1g1i1,WIL57260.c5g3i1,WIL57662.c2g1i1,WIL59445.c4g3i1,WIL59445.c6g1i1,WIL59702.c1g2i4,WIL59702.c1g2i6,WIL60499.c2g2i1,WIL62612.c1g1i…
BP	GO:0055067	monovalent inorganic cation homeostasis	19	5	1.24	0.00634	0.224277	WIL47157.c0g1i1,WIL47157.c0g1i3,WIL52430.c0g1i2,WIL52430.c0g1i4,WIL52430.c0g1i6
BP	GO:0051276	chromosome organization	323	33	21.11	0.00701	0.240464	WIL31253.c1g1i1,WIL43125.c0g1i1,WIL44756.c0g3i1,WIL45495.c0g1i1,WIL47110.c0g1i1,WIL51508.c0g2i5,WIL51559.c3g1i1,WIL53278.c3g1i3,WIL53338.c8g4i1,WIL54399.c4g1i1,WIL55114.c0g1i3,WIL55645.c0g1i1,WIL55645.c0g1i3,WIL56067.c1g2i1,WIL56428.c4g8i4,WIL56428.c4g8i7,WIL56492.c0g3i4,WIL56492.c0g3i9,WIL58206.c1g1i3,WIL59156.c0g2i2,WIL60229.c4g1i10,WIL60229.c4g1i8,WIL61047.c0g1i2,WIL61329.c3g1i3,WIL61608.c2g7i…
MF	GO:0004549	tRNA-specific ribonuclease activity	7	3	0.46	0.00819	0.124693	WIL55939.c0g2i2,WIL55939.c0g2i3,WIL60397.c5g1i1
BP	GO:0045893	positive regulation of transcription, DNA-templated	65	10	4.25	0.00909	0.277775	WIL19272.c0g1i1,WIL33607.c0g1i2,WIL37594.c0g1i1,WIL47540.c0g1i1,WIL49243.c0g1i3,WIL51121.c0g1i1,WIL53057.c0g1i2,WIL62842.c0g4i1,WIL62842.c0g4i3,WIL71724.c0g1i1
BP	GO:0051254	positive regulation of RNA metabolic process	65	10	4.25	0.00909	0.277775	WIL19272.c0g1i1,WIL33607.c0g1i2,WIL37594.c0g1i1,WIL47540.c0g1i1,WIL49243.c0g1i3,WIL51121.c0g1i1,WIL53057.c0g1i2,WIL62842.c0g4i1,WIL62842.c0g4i3,WIL71724.c0g1i1
BP	GO:1902680	positive regulation of RNA biosynthetic process	65	10	4.25	0.00909	0.277775	WIL19272.c0g1i1,WIL33607.c0g1i2,WIL37594.c0g1i1,WIL47540.c0g1i1,WIL49243.c0g1i3,WIL51121.c0g1i1,WIL53057.c0g1i2,WIL62842.c0g4i1,WIL62842.c0g4i3,WIL71724.c0g1i1
BP	GO:1903508	positive regulation of nucleic acid-templated transcription	65	10	4.25	0.00909	0.277775	WIL19272.c0g1i1,WIL33607.c0g1i2,WIL37594.c0g1i1,WIL47540.c0g1i1,WIL49243.c0g1i3,WIL51121.c0g1i1,WIL53057.c0g1i2,WIL62842.c0g4i1,WIL62842.c0g4i3,WIL71724.c0g1i1
BP	GO:0044703	multi-organism reproductive process	162	19	10.59	0.00938	0.277775	WIL27413.c0g1i1,WIL36631.c0g1i2,WIL43446.c0g1i3,WIL47631.c0g1i1,WIL51150.c0g3i1,WIL53385.c2g1i1,WIL55062.c5g3i4,WIL55694.c2g1i5,WIL55694.c2g1i6,WIL56725.c0g1i2,WIL58320.c0g1i1,WIL58421.c0g1i4,WIL58810.c0g1i4,WIL60243.c2g1i4,WIL60666.c2g8i3,WIL62488.c3g2i3,WIL62953.c6g2i11,WIL62953.c7g1i1,WIL63577.c0g3i1
BP	GO:0051704	multi-organism process	197	22	12.87	0.00957	0.277775	WIL27413.c0g1i1,WIL36631.c0g1i2,WIL43446.c0g1i3,WIL45885.c0g1i1,WIL47631.c0g1i1,WIL51150.c0g3i1,WIL53385.c2g1i1,WIL55062.c5g3i4,WIL55694.c2g1i5,WIL55694.c2g1i6,WIL56067.c1g2i1,WIL56725.c0g1i2,WIL58320.c0g1i1,WIL58421.c0g1i4,WIL58810.c0g1i4,WIL59472.c1g4i1,WIL60243.c2g1i4,WIL60666.c2g8i3,WIL62488.c3g2i3,WIL62953.c6g2i11,WIL62953.c7g1i1,WIL63577.c0g3i1
BP	GO:0090304	nucleic acid metabolic process	2781	209	181.75	0.00982	0.277906	WIL10934.c0g1i1,WIL11100.c0g1i1,WIL14768.c0g2i1,WIL15174.c0g1i1,WIL15213.c0g1i1,WIL16899.c0g1i1,WIL19272.c0g1i1,WIL21927.c0g1i1,WIL21946.c0g1i1,WIL22534.c0g1i1,WIL22649.c0g3i1,WIL24957.c0g1i1,WIL27379.c0g1i1,WIL32844.c0g1i1,WIL32844.c0g1i2,WIL33331.c0g1i1,WIL33607.c0g1i2,WIL33770.c0g1i1,WIL35191.c0g1i2,WIL35458.c0g1i2,WIL35719.c0g1i1,WIL36108.c0g1i3,WIL37582.c0g2i1,WIL37594.c0g1i1,WIL37785.c0g3i1…
BP	GO:0045935	positive regulation of nucleobase-containing compound metabolic process	66	10	4.31	0.0101	0.278859	WIL19272.c0g1i1,WIL33607.c0g1i2,WIL37594.c0g1i1,WIL47540.c0g1i1,WIL49243.c0g1i3,WIL51121.c0g1i1,WIL53057.c0g1i2,WIL62842.c0g4i1,WIL62842.c0g4i3,WIL71724.c0g1i1
MF	GO:0043167	ion binding	9327	656	614.97	0.01038	0.154181	WIL100091.c0g1i1,WIL100374.c0g1i1,WIL100656.c0g1i1,WIL100968.c0g1i1,WIL100980.c0g1i1,WIL10158.c0g1i1,WIL10934.c0g1i1,WIL11925.c0g1i1,WIL15093.c0g1i1,WIL16002.c0g2i1,WIL18524.c0g1i1,WIL21340.c0g1i1,WIL21389.c0g2i1,WIL21393.c0g2i1,WIL21412.c0g1i1,WIL21603.c0g3i1,WIL22332.c0g1i1,WIL22676.c0g1i1,WIL22679.c1g1i1,WIL23342.c0g1i1,WIL23793.c0g1i1,WIL24154.c0g1i2,WIL24324.c0g1i1,WIL2453.c0g1i1,WIL24660.c0…
MF	GO:0003678	DNA helicase activity	140	17	9.23	0.01078	0.15631	WIL44756.c0g3i1,WIL47110.c0g1i1,WIL53338.c8g4i1,WIL53869.c2g7i5,WIL55114.c0g1i3,WIL55645.c0g1i1,WIL55645.c0g1i3,WIL56428.c4g8i4,WIL56428.c4g8i7,WIL56492.c0g3i4,WIL56492.c0g3i9,WIL58206.c1g1i3,WIL59061.c1g5i2,WIL59061.c1g5i7,WIL61047.c0g1i2,WIL61329.c3g1i3,WIL61608.c2g7i4
BP	GO:0008037	cell recognition	155	18	10.13	0.01239	0.318761	WIL27413.c0g1i1,WIL36631.c0g1i2,WIL43446.c0g1i3,WIL47631.c0g1i1,WIL51150.c0g3i1,WIL53385.c2g1i1,WIL55062.c5g3i4,WIL55694.c2g1i5,WIL55694.c2g1i6,WIL56725.c0g1i2,WIL58421.c0g1i4,WIL58810.c0g1i4,WIL60243.c2g1i4,WIL60666.c2g8i3,WIL62488.c3g2i3,WIL62953.c6g2i11,WIL62953.c7g1i1,WIL63577.c0g3i1
BP	GO:0009875	pollen-pistil interaction	155	18	10.13	0.01239	0.318761	WIL27413.c0g1i1,WIL36631.c0g1i2,WIL43446.c0g1i3,WIL47631.c0g1i1,WIL51150.c0g3i1,WIL53385.c2g1i1,WIL55062.c5g3i4,WIL55694.c2g1i5,WIL55694.c2g1i6,WIL56725.c0g1i2,WIL58421.c0g1i4,WIL58810.c0g1i4,WIL60243.c2g1i4,WIL60666.c2g8i3,WIL62488.c3g2i3,WIL62953.c6g2i11,WIL62953.c7g1i1,WIL63577.c0g3i1
BP	GO:0048544	recognition of pollen	155	18	10.13	0.01239	0.318761	WIL27413.c0g1i1,WIL36631.c0g1i2,WIL43446.c0g1i3,WIL47631.c0g1i1,WIL51150.c0g3i1,WIL53385.c2g1i1,WIL55062.c5g3i4,WIL55694.c2g1i5,WIL55694.c2g1i6,WIL56725.c0g1i2,WIL58421.c0g1i4,WIL58810.c0g1i4,WIL60243.c2g1i4,WIL60666.c2g8i3,WIL62488.c3g2i3,WIL62953.c6g2i11,WIL62953.c7g1i1,WIL63577.c0g3i1
MF	GO:0003988	acetyl-CoA C-acyltransferase activity	3	2	0.2	0.01246	0.172458	WIL45934.c0g1i3,WIL45934.c0g2i1
MF	GO:0016408	C-acyltransferase activity	3	2	0.2	0.01246	0.172458	WIL45934.c0g1i3,WIL45934.c0g2i1
MF	GO:0043531	ADP binding	474	44	31.25	0.01386	0.187572	WIL21412.c0g1i1,WIL26197.c0g2i1,WIL34022.c0g1i1,WIL35635.c0g1i1,WIL37451.c0g1i1,WIL37802.c0g1i2,WIL38196.c0g2i1,WIL40219.c0g1i1,WIL46521.c2g1i1,WIL47965.c2g5i1,WIL49758.c1g3i2,WIL49758.c1g3i5,WIL49758.c1g3i7,WIL50347.c2g1i1,WIL5093.c0g1i1,WIL53131.c0g1i1,WIL53154.c0g2i1,WIL54844.c2g5i5,WIL56717.c2g3i1,WIL56717.c2g3i12,WIL56717.c2g3i7,WIL56717.c2g3i9,WIL58417.c3g1i4,WIL58482.c1g1i1,WIL59460.c0g10i…
CC	GO:0005684	U2-type spliceosomal complex	9	3	0.54	0.014	0.630303	WIL53999.c1g1i1,WIL53999.c1g1i2,WIL58101.c0g1i1
CC	GO:0044430	cytoskeletal part	207	21	12.53	0.014	0.630303	WIL34874.c0g1i1,WIL36415.c0g1i1,WIL45219.c0g1i1,WIL46059.c0g1i3,WIL47407.c0g1i2,WIL47521.c0g1i3,WIL47521.c0g1i4,WIL48643.c0g1i2,WIL48643.c0g1i3,WIL54010.c2g2i5,WIL54010.c2g2i6,WIL54010.c2g2i7,WIL54455.c0g1i1,WIL54455.c0g1i3,WIL54700.c0g1i2,WIL54823.c1g2i2,WIL56461.c3g1i1,WIL58828.c3g1i1,WIL58828.c3g1i2,WIL58932.c3g1i6,WIL59317.c1g2i5
BP	GO:0009856	pollination	157	18	10.26	0.01402	0.345014	WIL27413.c0g1i1,WIL36631.c0g1i2,WIL43446.c0g1i3,WIL47631.c0g1i1,WIL51150.c0g3i1,WIL53385.c2g1i1,WIL55062.c5g3i4,WIL55694.c2g1i5,WIL55694.c2g1i6,WIL56725.c0g1i2,WIL58421.c0g1i4,WIL58810.c0g1i4,WIL60243.c2g1i4,WIL60666.c2g8i3,WIL62488.c3g2i3,WIL62953.c6g2i11,WIL62953.c7g1i1,WIL63577.c0g3i1
BP	GO:0044706	multi-multicellular organism process	157	18	10.26	0.01402	0.345014	WIL27413.c0g1i1,WIL36631.c0g1i2,WIL43446.c0g1i3,WIL47631.c0g1i1,WIL51150.c0g3i1,WIL53385.c2g1i1,WIL55062.c5g3i4,WIL55694.c2g1i5,WIL55694.c2g1i6,WIL56725.c0g1i2,WIL58421.c0g1i4,WIL58810.c0g1i4,WIL60243.c2g1i4,WIL60666.c2g8i3,WIL62488.c3g2i3,WIL62953.c6g2i11,WIL62953.c7g1i1,WIL63577.c0g3i1
BP	GO:0050896	response to stimulus	1754	136	114.63	0.01557	0.375005	WIL1039.c0g1i1,WIL10934.c0g1i1,WIL12885.c0g1i1,WIL19272.c0g1i1,WIL20488.c0g1i1,WIL21412.c0g1i1,WIL21927.c0g1i1,WIL22679.c1g1i1,WIL26197.c0g2i1,WIL26349.c1g1i1,WIL29548.c0g2i1,WIL30322.c1g1i1,WIL31113.c0g1i1,WIL33331.c0g1i1,WIL33607.c0g1i2,WIL34022.c0g1i1,WIL34158.c0g1i2,WIL35635.c0g1i1,WIL35910.c0g1i1,WIL35965.c0g1i1,WIL37594.c0g1i1,WIL37802.c0g1i2,WIL38128.c0g1i1,WIL39170.c0g1i1,WIL39170.c0g2i2,…
MF	GO:0051287	NAD binding	146	17	9.63	0.01591	0.210635	WIL100202.c0g1i1,WIL39707.c0g1i1,WIL42299.c0g1i1,WIL44615.c0g1i3,WIL48331.c1g1i2,WIL48333.c0g1i1,WIL48333.c0g1i4,WIL48333.c0g1i5,WIL49916.c0g1i10,WIL53044.c3g1i1,WIL54002.c3g1i1,WIL54002.c3g1i5,WIL54002.c3g1i7,WIL54002.c4g1i1,WIL57295.c1g3i2,WIL57295.c1g3i5,WIL62865.c1g1i2
BP	GO:0000154	rRNA modification	16	4	1.05	0.0175	0.412708	WIL58462.c0g3i1,WIL58462.c3g1i1,WIL61718.c0g6i10,WIL61718.c0g6i11
MF	GO:0004831	tyrosine-tRNA ligase activity	9	3	0.59	0.01778	0.225584	WIL57174.c0g1i12,WIL57174.c0g1i3,WIL57174.c0g1i7
MF	GO:0016653	oxidoreductase activity, acting on NAD(P)H, heme protein as acceptor	9	3	0.59	0.01778	0.225584	WIL40170.c0g1i1,WIL41987.c0g1i1,WIL52684.c2g1i1
CC	GO:0015630	microtubule cytoskeleton	161	17	9.75	0.018	0.630303	WIL34874.c0g1i1,WIL45219.c0g1i1,WIL47407.c0g1i2,WIL47521.c0g1i3,WIL47521.c0g1i4,WIL48643.c0g1i2,WIL48643.c0g1i3,WIL54010.c2g2i5,WIL54010.c2g2i6,WIL54010.c2g2i7,WIL54455.c0g1i1,WIL54455.c0g1i3,WIL54700.c0g1i2,WIL56461.c3g1i1,WIL58828.c3g1i1,WIL58828.c3g1i2,WIL59317.c1g2i5
BP	GO:0071826	ribonucleoprotein complex subunit organization	83	11	5.42	0.01879	0.434087	WIL38222.c0g2i1,WIL53999.c1g1i1,WIL53999.c1g1i2,WIL56793.c1g1i2,WIL58101.c0g1i1,WIL60680.c2g4i2,WIL60680.c2g4i3,WIL60775.c2g1i1,WIL60775.c2g1i12,WIL60775.c2g2i1,WIL61235.c0g1i1
CC	GO:0016602	CCAAT-binding factor complex	4	2	0.24	0.02	0.630303	WIL54262.c0g1i3,WIL56001.c0g1i1
CC	GO:0071008	U2-type post-mRNA release spliceosomal complex	4	2	0.24	0.02	0.630303	WIL53999.c1g1i1,WIL53999.c1g1i2
CC	GO:0071014	post-mRNA release spliceosomal complex	4	2	0.24	0.02	0.630303	WIL53999.c1g1i1,WIL53999.c1g1i2
BP	GO:0006354	DNA-templated transcription, elongation	43	7	2.81	0.02031	0.437769	WIL33770.c0g1i1,WIL61655.c0g2i1,WIL61655.c0g2i2,WIL62842.c0g4i1,WIL62842.c0g4i3,WIL63572.c4g1i1,WIL63572.c4g1i12
BP	GO:0006352	DNA-templated transcription, initiation	63	9	4.12	0.02052	0.437769	WIL53869.c2g7i5,WIL56093.c2g2i1,WIL58218.c0g3i1,WIL58218.c0g3i2,WIL58218.c0g3i5,WIL58218.c0g3i6,WIL58218.c0g3i7,WIL62842.c0g4i1,WIL62842.c0g4i3
BP	GO:0032784	regulation of DNA-templated transcription, elongation	25	5	1.63	0.02094	0.437769	WIL33770.c0g1i1,WIL62842.c0g4i1,WIL62842.c0g4i3,WIL63572.c4g1i1,WIL63572.c4g1i12
BP	GO:0045489	pectin biosynthetic process	34	6	2.22	0.02133	0.437769	WIL13669.c0g1i1,WIL36019.c0g1i1,WIL49223.c1g1i1,WIL50221.c0g2i1,WIL53722.c0g1i2,WIL62694.c0g2i7
BP	GO:0006897	endocytosis	17	4	1.11	0.02173	0.437769	WIL42954.c0g1i1,WIL43967.c0g2i1,WIL45361.c0g1i1,WIL45361.c0g1i4
BP	GO:0000390	spliceosomal complex disassembly	4	2	0.26	0.02342	0.437769	WIL53999.c1g1i1,WIL53999.c1g1i2
BP	GO:0000911	cytokinesis by cell plate formation	4	2	0.26	0.02342	0.437769	WIL48643.c0g1i2,WIL48643.c0g1i3
BP	GO:0006829	zinc II ion transport	4	2	0.26	0.02342	0.437769	WIL61159.c0g1i2,WIL61159.c0g1i3
BP	GO:0009106	lipoate metabolic process	4	2	0.26	0.02342	0.437769	WIL52369.c7g1i2,WIL52369.c7g1i6
BP	GO:0009107	lipoate biosynthetic process	4	2	0.26	0.02342	0.437769	WIL52369.c7g1i2,WIL52369.c7g1i6
BP	GO:0019310	inositol catabolic process	4	2	0.26	0.02342	0.437769	WIL36843.c0g1i2,WIL43156.c0g2i2
BP	GO:0030007	cellular potassium ion homeostasis	10	3	0.65	0.02359	0.437769	WIL52430.c0g1i2,WIL52430.c0g1i4,WIL52430.c0g1i6
MF	GO:0000104	succinate dehydrogenase activity	4	2	0.26	0.02383	0.267739	WIL60607.c2g2i1,WIL60607.c2g2i4
MF	GO:0004802	transketolase activity	4	2	0.26	0.02383	0.267739	WIL59564.c0g1i1,WIL64323.c0g1i1
MF	GO:0008177	succinate dehydrogenase (ubiquinone) activity	4	2	0.26	0.02383	0.267739	WIL60607.c2g2i1,WIL60607.c2g2i4
MF	GO:0016415	octanoyltransferase activity	4	2	0.26	0.02383	0.267739	WIL52369.c7g1i2,WIL52369.c7g1i6
MF	GO:0050113	inositol oxygenase activity	4	2	0.26	0.02383	0.267739	WIL36843.c0g1i2,WIL43156.c0g2i2
MF	GO:0016843	amine-lyase activity	10	3	0.66	0.02418	0.267739	WIL35700.c0g2i1,WIL39754.c0g1i1,WIL45151.c0g1i1
MF	GO:0016844	strictosidine synthase activity	10	3	0.66	0.02418	0.267739	WIL35700.c0g2i1,WIL39754.c0g1i1,WIL45151.c0g1i1
BP	GO:0022414	reproductive process	203	21	13.27	0.02452	0.447688	WIL27413.c0g1i1,WIL36026.c0g1i1,WIL36631.c0g1i2,WIL43446.c0g1i3,WIL47631.c0g1i1,WIL51150.c0g3i1,WIL53385.c2g1i1,WIL55062.c5g3i4,WIL55694.c2g1i5,WIL55694.c2g1i6,WIL56725.c0g1i2,WIL58320.c0g1i1,WIL58421.c0g1i4,WIL58772.c2g1i1,WIL58810.c0g1i4,WIL60243.c2g1i4,WIL60666.c2g8i3,WIL62488.c3g2i3,WIL62953.c6g2i11,WIL62953.c7g1i1,WIL63577.c0g3i1
MF	GO:0005488	binding	13009	891	857.74	0.02478	0.269483	WIL100091.c0g1i1,WIL100117.c0g1i1,WIL100202.c0g1i1,WIL100374.c0g1i1,WIL100656.c0g1i1,WIL100968.c0g1i1,WIL100980.c0g1i1,WIL10158.c0g1i1,WIL10934.c0g1i1,WIL11100.c0g1i1,WIL11121.c0g1i1,WIL112.c0g1i1,WIL11925.c0g1i1,WIL14206.c0g1i1,WIL14768.c0g2i1,WIL15093.c0g1i1,WIL15174.c0g1i1,WIL15213.c0g1i1,WIL1532.c0g1i1,WIL15351.c0g1i1,WIL16002.c0g2i1,WIL16899.c0g1i1,WIL18524.c0g1i1,WIL19272.c0g1i1,WIL21340.c0…
MF	GO:0004180	carboxypeptidase activity	65	9	4.29	0.02615	0.279392	WIL30403.c0g1i2,WIL34294.c0g1i3,WIL39628.c0g1i1,WIL39628.c0g1i3,WIL50571.c0g2i6,WIL51273.c4g1i1,WIL51273.c4g1i3,WIL51273.c4g1i7,WIL60956.c1g1i9
BP	GO:0006281	DNA repair	382	35	24.97	0.02648	0.475799	WIL10934.c0g1i1,WIL21927.c0g1i1,WIL33331.c0g1i1,WIL39170.c0g1i1,WIL39170.c0g2i2,WIL44756.c0g3i1,WIL45495.c0g1i1,WIL46568.c0g1i1,WIL46568.c0g1i2,WIL47110.c0g1i1,WIL48965.c0g1i1,WIL51320.c1g1i2,WIL52696.c0g1i1,WIL53167.c3g4i5,WIL53338.c8g4i1,WIL53869.c2g7i5,WIL54914.c1g1i6,WIL55114.c0g1i3,WIL55645.c0g1i1,WIL55645.c0g1i3,WIL56428.c4g8i4,WIL56428.c4g8i7,WIL56492.c0g3i4,WIL56492.c0g3i9,WIL58206.c1g1i3…
MF	GO:0004312	fatty acid synthase activity	18	4	1.19	0.02735	0.287175	WIL44615.c0g1i3,WIL45934.c0g1i2,WIL45934.c0g1i3,WIL45934.c0g2i1
BP	GO:0006457	protein folding	256	25	16.73	0.02856	0.499412	WIL35910.c0g1i1,WIL38661.c0g1i4,WIL39732.c0g1i1,WIL47380.c0g1i3,WIL50653.c1g1i4,WIL51729.c0g5i2,WIL51729.c0g5i3,WIL52197.c0g1i2,WIL53804.c4g3i6,WIL56155.c0g5i2,WIL57428.c2g1i1,WIL58660.c0g2i2,WIL58776.c0g1i1,WIL58776.c0g1i2,WIL58776.c0g1i7,WIL58960.c0g1i6,WIL58960.c0g1i9,WIL59374.c0g1i2,WIL59374.c0g1i4,WIL60326.c1g1i1,WIL61485.c4g1i6,WIL62219.c0g5i3,WIL63077.c4g3i6,WIL63308.c1g1i3,WIL82293.c0g1i1
BP	GO:0009891	positive regulation of biosynthetic process	78	10	5.1	0.03	0.499412	WIL19272.c0g1i1,WIL33607.c0g1i2,WIL37594.c0g1i1,WIL47540.c0g1i1,WIL49243.c0g1i3,WIL51121.c0g1i1,WIL53057.c0g1i2,WIL62842.c0g4i1,WIL62842.c0g4i3,WIL71724.c0g1i1
BP	GO:0010557	positive regulation of macromolecule biosynthetic process	78	10	5.1	0.03	0.499412	WIL19272.c0g1i1,WIL33607.c0g1i2,WIL37594.c0g1i1,WIL47540.c0g1i1,WIL49243.c0g1i3,WIL51121.c0g1i1,WIL53057.c0g1i2,WIL62842.c0g4i1,WIL62842.c0g4i3,WIL71724.c0g1i1
BP	GO:0010628	positive regulation of gene expression	78	10	5.1	0.03	0.499412	WIL19272.c0g1i1,WIL33607.c0g1i2,WIL37594.c0g1i1,WIL47540.c0g1i1,WIL49243.c0g1i3,WIL51121.c0g1i1,WIL53057.c0g1i2,WIL62842.c0g4i1,WIL62842.c0g4i3,WIL71724.c0g1i1
BP	GO:0031328	positive regulation of cellular biosynthetic process	78	10	5.1	0.03	0.499412	WIL19272.c0g1i1,WIL33607.c0g1i2,WIL37594.c0g1i1,WIL47540.c0g1i1,WIL49243.c0g1i3,WIL51121.c0g1i1,WIL53057.c0g1i2,WIL62842.c0g4i1,WIL62842.c0g4i3,WIL71724.c0g1i1
MF	GO:0016892	endoribonuclease activity, producing 3'-phosphomonoesters	11	3	0.73	0.03164	0.326589	WIL55939.c0g2i2,WIL55939.c0g2i3,WIL60397.c5g1i1
BP	GO:0051173	positive regulation of nitrogen compound metabolic process	79	10	5.16	0.03242	0.531876	WIL19272.c0g1i1,WIL33607.c0g1i2,WIL37594.c0g1i1,WIL47540.c0g1i1,WIL49243.c0g1i3,WIL51121.c0g1i1,WIL53057.c0g1i2,WIL62842.c0g4i1,WIL62842.c0g4i3,WIL71724.c0g1i1
MF	GO:0047262	polygalacturonate 4-alpha-galacturonosyltransferase activity	37	6	2.44	0.03257	0.330585	WIL13669.c0g1i1,WIL36019.c0g1i1,WIL49223.c1g1i1,WIL50221.c0g2i1,WIL53722.c0g1i2,WIL62694.c0g2i7
CC	GO:0044424	intracellular part	5372	350	325.28	0.033	0.630303	WIL100656.c0g1i1,WIL100980.c0g1i1,WIL102933.c0g1i1,WIL102967.c0g1i1,WIL10934.c0g1i1,WIL11100.c0g1i1,WIL11121.c0g1i1,WIL13669.c0g1i1,WIL14206.c0g1i1,WIL15213.c0g1i1,WIL19272.c0g1i1,WIL21420.c0g1i1,WIL21927.c0g1i1,WIL21946.c0g1i1,WIL22534.c0g1i1,WIL23047.c0g1i1,WIL24154.c0g1i2,WIL24324.c0g1i1,WIL24936.c0g1i1,WIL24957.c0g1i1,WIL25706.c0g1i1,WIL26349.c1g1i1,WIL26554.c0g2i1,WIL2669.c0g1i1,WIL27061.c0g…
MF	GO:0003964	RNA-directed DNA polymerase activity	47	7	3.1	0.03318	0.331256	WIL36456.c0g1i2,WIL37622.c0g2i1,WIL50662.c0g4i2,WIL56437.c1g2i3,WIL58918.c0g5i2,WIL63149.c3g5i4,WIL92561.c0g1i1
BP	GO:0006974	cellular response to DNA damage stimulus	389	35	25.42	0.0334	0.540126	WIL10934.c0g1i1,WIL21927.c0g1i1,WIL33331.c0g1i1,WIL39170.c0g1i1,WIL39170.c0g2i2,WIL44756.c0g3i1,WIL45495.c0g1i1,WIL46568.c0g1i1,WIL46568.c0g1i2,WIL47110.c0g1i1,WIL48965.c0g1i1,WIL51320.c1g1i2,WIL52696.c0g1i1,WIL53167.c3g4i5,WIL53338.c8g4i1,WIL53869.c2g7i5,WIL54914.c1g1i6,WIL55114.c0g1i3,WIL55645.c0g1i1,WIL55645.c0g1i3,WIL56428.c4g8i4,WIL56428.c4g8i7,WIL56492.c0g3i4,WIL56492.c0g3i9,WIL58206.c1g1i3…
CC	GO:0005856	cytoskeleton	227	21	13.74	0.035	0.630303	WIL34874.c0g1i1,WIL36415.c0g1i1,WIL45219.c0g1i1,WIL46059.c0g1i3,WIL47407.c0g1i2,WIL47521.c0g1i3,WIL47521.c0g1i4,WIL48643.c0g1i2,WIL48643.c0g1i3,WIL54010.c2g2i5,WIL54010.c2g2i6,WIL54010.c2g2i7,WIL54455.c0g1i1,WIL54455.c0g1i3,WIL54700.c0g1i2,WIL54823.c1g2i2,WIL56461.c3g1i1,WIL58828.c3g1i1,WIL58828.c3g1i2,WIL58932.c3g1i6,WIL59317.c1g2i5
CC	GO:0030118	clathrin coat	41	6	2.48	0.036	0.630303	WIL21420.c0g1i1,WIL28739.c0g1i1,WIL31183.c0g1i1,WIL31183.c0g2i1,WIL31183.c0g2i2,WIL45209.c0g1i1
CC	GO:0005774	vacuolar membrane	75	9	4.54	0.037	0.630303	WIL46785.c0g1i8,WIL47157.c0g1i1,WIL47157.c0g1i3,WIL52430.c0g1i2,WIL52430.c0g1i4,WIL52430.c0g1i6,WIL54209.c1g1i8,WIL61159.c0g1i2,WIL61159.c0g1i3
CC	GO:0044437	vacuolar part	75	9	4.54	0.037	0.630303	WIL46785.c0g1i8,WIL47157.c0g1i1,WIL47157.c0g1i3,WIL52430.c0g1i2,WIL52430.c0g1i4,WIL52430.c0g1i6,WIL54209.c1g1i8,WIL61159.c0g1i2,WIL61159.c0g1i3
MF	GO:0043565	sequence-specific DNA binding	362	33	23.87	0.03716	0.361594	WIL19272.c0g1i1,WIL33607.c0g1i2,WIL34508.c0g2i1,WIL37594.c0g1i1,WIL37990.c0g1i1,WIL41542.c0g1i3,WIL42297.c0g1i1,WIL42781.c0g2i1,WIL43070.c0g1i1,WIL44247.c0g1i2,WIL47540.c0g1i1,WIL48860.c1g1i2,WIL49243.c0g1i3,WIL49638.c0g1i1,WIL50816.c0g1i1,WIL50998.c0g1i1,WIL51121.c0g1i1,WIL51933.c0g1i1,WIL51933.c0g1i2,WIL52444.c0g1i1,WIL53057.c0g1i2,WIL53509.c0g1i3,WIL53509.c0g1i7,WIL53999.c1g1i1,WIL56668.c2g5i1…
BP	GO:0006020	inositol metabolic process	5	2	0.33	0.03736	0.562274	WIL36843.c0g1i2,WIL43156.c0g2i2
BP	GO:0032968	positive regulation of transcription elongation from RNA polymerase II promoter	5	2	0.33	0.03736	0.562274	WIL62842.c0g4i1,WIL62842.c0g4i3
BP	GO:0034243	regulation of transcription elongation from RNA polymerase II promoter	5	2	0.33	0.03736	0.562274	WIL62842.c0g4i1,WIL62842.c0g4i3
BP	GO:0034968	histone lysine methylation	5	2	0.33	0.03736	0.562274	WIL56067.c1g2i1,WIL62717.c2g2i12
BP	GO:0010468	regulation of gene expression	981	78	64.11	0.03788	0.562274	WIL16899.c0g1i1,WIL19272.c0g1i1,WIL21946.c0g1i1,WIL24957.c0g1i1,WIL32844.c0g1i1,WIL32844.c0g1i2,WIL33607.c0g1i2,WIL33770.c0g1i1,WIL35191.c0g1i2,WIL37594.c0g1i1,WIL39791.c0g1i1,WIL39823.c0g1i1,WIL42481.c0g1i1,WIL43992.c0g1i5,WIL47190.c0g1i1,WIL47540.c0g1i1,WIL48700.c0g1i1,WIL49243.c0g1i3,WIL49555.c0g2i19,WIL49638.c0g1i1,WIL50816.c0g1i1,WIL50998.c0g1i1,WIL51121.c0g1i1,WIL51559.c3g1i1,WIL52444.c0g1i…
BP	GO:0000027	ribosomal large subunit assembly	20	4	1.31	0.0379	0.562274	WIL60775.c2g1i1,WIL60775.c2g1i12,WIL60775.c2g2i1,WIL61235.c0g1i1
MF	GO:0080043	quercetin 3-O-glucosyltransferase activity	5	2	0.33	0.038	0.361594	WIL41441.c0g2i1,WIL60493.c1g1i2
MF	GO:0080044	quercetin 7-O-glucosyltransferase activity	5	2	0.33	0.038	0.361594	WIL41441.c0g2i1,WIL60493.c1g1i2
BP	GO:0006388	tRNA splicing, via endonucleolytic cleavage and ligation	12	3	0.78	0.03924	0.562274	WIL55939.c0g2i2,WIL55939.c0g2i3,WIL60397.c5g1i1
BP	GO:0009651	response to salt stress	12	3	0.78	0.03924	0.562274	WIL46785.c0g1i8,WIL47157.c0g1i1,WIL47157.c0g1i3
BP	GO:0030004	cellular monovalent inorganic cation homeostasis	12	3	0.78	0.03924	0.562274	WIL52430.c0g1i2,WIL52430.c0g1i4,WIL52430.c0g1i6
CC	GO:0030286	dynein complex	13	3	0.79	0.04	0.630303	WIL45219.c0g1i1,WIL47521.c0g1i3,WIL47521.c0g1i4
MF	GO:0003774	motor activity	187	19	12.33	0.04015	0.37066	WIL34874.c0g1i1,WIL36415.c0g1i1,WIL48643.c0g1i2,WIL48643.c0g1i3,WIL53607.c0g1i2,WIL54010.c2g2i5,WIL54010.c2g2i6,WIL54010.c2g2i7,WIL54823.c1g2i2,WIL56461.c3g1i1,WIL58828.c3g1i1,WIL58828.c3g1i2,WIL58932.c3g1i6,WIL59317.c1g2i5,WIL61367.c0g1i3,WIL62484.c0g2i9,WIL62555.c0g2i1,WIL62790.c0g2i5,WIL63109.c0g1i1
MF	GO:0016149	translation release factor activity, codon specific	12	3	0.79	0.04017	0.37066	WIL11121.c0g1i1,WIL39015.c0g1i1,WIL72415.c0g1i1
MF	GO:0016874	ligase activity	471	41	31.05	0.0421	0.379819	WIL24154.c0g1i2,WIL24324.c0g1i1,WIL26352.c0g2i1,WIL36108.c0g1i3,WIL37582.c0g2i1,WIL37785.c0g3i1,WIL40280.c1g1i3,WIL40920.c0g1i1,WIL40920.c0g1i2,WIL42357.c0g1i1,WIL42357.c0g1i2,WIL42357.c0g1i3,WIL46053.c0g1i1,WIL4642.c0g2i1,WIL52369.c7g1i2,WIL52369.c7g1i6,WIL53196.c3g2i12,WIL53196.c3g2i2,WIL54165.c3g7i1,WIL54505.c0g1i1,WIL54765.c1g4i1,WIL55310.c2g3i2,WIL56373.c0g1i2,WIL57174.c0g1i12,WIL57174.c0g1i…
BP	GO:0005996	monosaccharide metabolic process	94	11	6.14	0.04234	0.599111	WIL100202.c0g1i1,WIL41441.c0g2i1,WIL49655.c1g1i5,WIL53044.c3g1i1,WIL55316.c0g1i1,WIL55316.c0g1i15,WIL60493.c1g1i2,WIL60686.c1g1i2,WIL60686.c1g1i6,WIL60686.c1g1i7,WIL85670.c0g2i1
MF	GO:0004185	serine-type carboxypeptidase activity	60	8	3.96	0.04241	0.379819	WIL34294.c0g1i3,WIL39628.c0g1i1,WIL39628.c0g1i3,WIL50571.c0g2i6,WIL51273.c4g1i1,WIL51273.c4g1i3,WIL51273.c4g1i7,WIL60956.c1g1i9
CC	GO:0098588	bounding membrane of organelle	471	38	28.52	0.043	0.630303	WIL100656.c0g1i1,WIL13669.c0g1i1,WIL21420.c0g1i1,WIL2669.c0g1i1,WIL28739.c0g1i1,WIL36019.c0g1i1,WIL37592.c0g1i1,WIL38222.c0g2i1,WIL41987.c0g1i1,WIL45617.c0g1i1,WIL46785.c0g1i8,WIL47157.c0g1i1,WIL47157.c0g1i3,WIL49223.c1g1i1,WIL49865.c0g1i1,WIL49956.c0g1i6,WIL50221.c0g2i1,WIL50931.c0g1i4,WIL52197.c0g1i2,WIL52430.c0g1i2,WIL52430.c0g1i4,WIL52430.c0g1i6,WIL52684.c2g1i1,WIL53722.c0g1i2,WIL54209.c1g1i8…
BP	GO:0006928	movement of cell or subcellular component	155	16	10.13	0.04625	0.624887	WIL34874.c0g1i1,WIL48643.c0g1i2,WIL48643.c0g1i3,WIL53607.c0g1i2,WIL54010.c2g2i5,WIL54010.c2g2i6,WIL54010.c2g2i7,WIL56461.c3g1i1,WIL58828.c3g1i1,WIL58828.c3g1i2,WIL59317.c1g2i5,WIL61367.c0g1i3,WIL62484.c0g2i9,WIL62555.c0g2i1,WIL62790.c0g2i5,WIL63109.c0g1i1
BP	GO:0007018	microtubule-based movement	155	16	10.13	0.04625	0.624887	WIL34874.c0g1i1,WIL48643.c0g1i2,WIL48643.c0g1i3,WIL53607.c0g1i2,WIL54010.c2g2i5,WIL54010.c2g2i6,WIL54010.c2g2i7,WIL56461.c3g1i1,WIL58828.c3g1i1,WIL58828.c3g1i2,WIL59317.c1g2i5,WIL61367.c0g1i3,WIL62484.c0g2i9,WIL62555.c0g2i1,WIL62790.c0g2i5,WIL63109.c0g1i1
CC	GO:0016593	Cdc73/Paf1 complex	23	4	1.39	0.047	0.630303	WIL60229.c4g1i10,WIL60229.c4g1i8,WIL61655.c0g2i1,WIL61655.c0g2i2
MF	GO:0016462	pyrophosphatase activity	1444	111	95.21	0.04842	0.42224	WIL100968.c0g1i1,WIL10934.c0g1i1,WIL24660.c0g1i1,WIL25706.c0g1i1,WIL26349.c1g1i1,WIL26380.c0g1i4,WIL28916.c0g1i1,WIL31384.c0g1i1,WIL32749.c0g1i1,WIL33342.c0g1i1,WIL34874.c0g1i1,WIL36415.c0g1i1,WIL36456.c0g1i2,WIL38128.c0g1i1,WIL38134.c0g2i1,WIL38222.c0g2i1,WIL39877.c0g2i1,WIL41282.c2g2i1,WIL43958.c0g1i5,WIL44006.c0g1i1,WIL44756.c0g3i1,WIL45885.c0g1i1,WIL45885.c0g1i2,WIL47110.c0g1i1,WIL48643.c0g1i…
BP	GO:0000394	RNA splicing, via endonucleolytic cleavage and ligation	13	3	0.85	0.0486	0.624887	WIL55939.c0g2i2,WIL55939.c0g2i3,WIL60397.c5g1i1
BP	GO:0006970	response to osmotic stress	13	3	0.85	0.0486	0.624887	WIL46785.c0g1i8,WIL47157.c0g1i1,WIL47157.c0g1i3
BP	GO:0009415	response to water	13	3	0.85	0.0486	0.624887	WIL12885.c0g1i1,WIL40799.c0g1i2,WIL46268.c1g2i1
BP	GO:0010604	positive regulation of macromolecule metabolic process	120	13	7.84	0.04944	0.624887	WIL19272.c0g1i1,WIL33607.c0g1i2,WIL37594.c0g1i1,WIL47540.c0g1i1,WIL49243.c0g1i3,WIL51121.c0g1i1,WIL53057.c0g1i2,WIL54700.c0g1i2,WIL62842.c0g4i1,WIL62842.c0g4i3,WIL63339.c1g1i1,WIL63339.c2g4i7,WIL71724.c0g1i1
MF	GO:0004315	3-oxoacyl-[acyl-carrier-protein] synthase activity	13	3	0.86	0.04972	0.42224	WIL45934.c0g1i2,WIL45934.c0g1i3,WIL45934.c0g2i1
MF	GO:0016894	endonuclease activity, active with either ribo- or deoxyribonucleic acids and producing 3'-phosphomonoesters	13	3	0.86	0.04972	0.42224	WIL55939.c0g2i2,WIL55939.c0g2i3,WIL60397.c5g1i1
MF	GO:0003777	microtubule motor activity	155	16	10.22	0.04992	0.42224	WIL34874.c0g1i1,WIL48643.c0g1i2,WIL48643.c0g1i3,WIL53607.c0g1i2,WIL54010.c2g2i5,WIL54010.c2g2i6,WIL54010.c2g2i7,WIL56461.c3g1i1,WIL58828.c3g1i1,WIL58828.c3g1i2,WIL59317.c1g2i5,WIL61367.c0g1i3,WIL62484.c0g2i9,WIL62555.c0g2i1,WIL62790.c0g2i5,WIL63109.c0g1i1

## Sheet: wil-asi_GO enrichment
Enriched GO terms of genes specifically coexpressed by allopolyploid Achillea wilsoniana with diploid A. asiatica (Corresponding to Figure 1)
Class	GO.ID	Term	Annotated	Significant	Expected	P.value	P.adjust	Genelist
MF	GO:0043531	ADP binding	474	116	46.48	5.1e-21	3.4629e-18	WIL15245.c0g2i1,WIL16340.c0g1i1,WIL1718.c0g1i1,WIL17223.c0g1i1,WIL19197.c0g1i1,WIL28124.c0g1i1,WIL28378.c0g1i1,WIL30598.c0g1i1,WIL31252.c0g1i2,WIL31600.c0g1i1,WIL31986.c0g1i2,WIL32194.c0g1i1,WIL32495.c0g2i2,WIL36211.c0g1i1,WIL38106.c1g1i1,WIL38483.c0g1i1,WIL38483.c0g1i2,WIL38803.c0g2i1,WIL39125.c0g3i1,WIL40099.c0g1i1,WIL40715.c0g2i1,WIL46521.c2g2i1,WIL46760.c1g2i1,WIL47228.c0g1i4,WIL47342.c0g1i1,…
MF	GO:0032559	adenyl ribonucleotide binding	4966	650	486.93	1.7e-18	4.753e-16	WIL100154.c0g1i1,WIL100479.c0g1i1,WIL10423.c1g1i1,WIL106026.c0g1i1,WIL106351.c0g1i1,WIL106547.c0g1i1,WIL1191.c0g1i1,WIL12265.c0g2i1,WIL12503.c0g1i1,WIL13952.c0g1i1,WIL14326.c0g1i1,WIL15245.c0g2i1,WIL16292.c0g1i1,WIL16340.c0g1i1,WIL16977.c0g1i1,WIL1718.c0g1i1,WIL17223.c0g1i1,WIL17552.c0g1i1,WIL19197.c0g1i1,WIL21840.c0g1i1,WIL23086.c0g2i1,WIL25169.c0g2i1,WIL25718.c0g1i1,WIL26767.c0g1i1,WIL27375.c0g…
MF	GO:0030554	adenyl nucleotide binding	4970	650	487.32	2.1e-18	4.753e-16	WIL100154.c0g1i1,WIL100479.c0g1i1,WIL10423.c1g1i1,WIL106026.c0g1i1,WIL106351.c0g1i1,WIL106547.c0g1i1,WIL1191.c0g1i1,WIL12265.c0g2i1,WIL12503.c0g1i1,WIL13952.c0g1i1,WIL14326.c0g1i1,WIL15245.c0g2i1,WIL16292.c0g1i1,WIL16340.c0g1i1,WIL16977.c0g1i1,WIL1718.c0g1i1,WIL17223.c0g1i1,WIL17552.c0g1i1,WIL19197.c0g1i1,WIL21840.c0g1i1,WIL23086.c0g2i1,WIL25169.c0g2i1,WIL25718.c0g1i1,WIL26767.c0g1i1,WIL27375.c0g…
BP	GO:0006952	defense response	420	96	39.22	3.1e-17	3.4565e-14	WIL12015.c0g2i1,WIL15245.c0g2i1,WIL19176.c0g1i1,WIL19197.c0g1i1,WIL26058.c0g1i1,WIL28124.c0g1i1,WIL28378.c0g1i1,WIL30598.c0g1i1,WIL31252.c0g1i2,WIL32194.c0g1i1,WIL32495.c0g2i2,WIL38106.c1g1i1,WIL38483.c0g1i1,WIL38483.c0g1i2,WIL38803.c0g2i1,WIL39125.c0g3i1,WIL39172.c0g1i1,WIL40099.c0g1i1,WIL45177.c0g1i1,WIL45497.c0g1i2,WIL46521.c2g2i1,WIL47228.c0g1i4,WIL47560.c0g6i11,WIL47965.c2g1i8,WIL47965.c2g3i…
MF	GO:0032553	ribonucleotide binding	5401	690	529.58	3.1e-17	4.62955e-15	WIL100154.c0g1i1,WIL100479.c0g1i1,WIL10423.c1g1i1,WIL106026.c0g1i1,WIL106351.c0g1i1,WIL106547.c0g1i1,WIL1191.c0g1i1,WIL11986.c0g1i2,WIL12265.c0g2i1,WIL12503.c0g1i1,WIL13952.c0g1i1,WIL14326.c0g1i1,WIL15245.c0g2i1,WIL15797.c0g1i1,WIL16292.c0g1i1,WIL16340.c0g1i1,WIL16977.c0g1i1,WIL1718.c0g1i1,WIL17223.c0g1i1,WIL17552.c0g1i1,WIL19197.c0g1i1,WIL21840.c0g1i1,WIL23086.c0g2i1,WIL25169.c0g2i1,WIL25718.c0g…
MF	GO:0001883	purine nucleoside binding	5340	682	523.6	6e-17	4.62955e-15	WIL100154.c0g1i1,WIL100479.c0g1i1,WIL10423.c1g1i1,WIL106026.c0g1i1,WIL106351.c0g1i1,WIL106547.c0g1i1,WIL1191.c0g1i1,WIL11986.c0g1i2,WIL12265.c0g2i1,WIL12503.c0g1i1,WIL13952.c0g1i1,WIL14326.c0g1i1,WIL15245.c0g2i1,WIL16292.c0g1i1,WIL16340.c0g1i1,WIL16977.c0g1i1,WIL1718.c0g1i1,WIL17223.c0g1i1,WIL17552.c0g1i1,WIL19197.c0g1i1,WIL21840.c0g1i1,WIL23086.c0g2i1,WIL25169.c0g2i1,WIL25718.c0g1i1,WIL26767.c0g…
MF	GO:0032550	purine ribonucleoside binding	5340	682	523.6	6e-17	4.62955e-15	WIL100154.c0g1i1,WIL100479.c0g1i1,WIL10423.c1g1i1,WIL106026.c0g1i1,WIL106351.c0g1i1,WIL106547.c0g1i1,WIL1191.c0g1i1,WIL11986.c0g1i2,WIL12265.c0g2i1,WIL12503.c0g1i1,WIL13952.c0g1i1,WIL14326.c0g1i1,WIL15245.c0g2i1,WIL16292.c0g1i1,WIL16340.c0g1i1,WIL16977.c0g1i1,WIL1718.c0g1i1,WIL17223.c0g1i1,WIL17552.c0g1i1,WIL19197.c0g1i1,WIL21840.c0g1i1,WIL23086.c0g2i1,WIL25169.c0g2i1,WIL25718.c0g1i1,WIL26767.c0g…
MF	GO:0032555	purine ribonucleotide binding	5340	682	523.6	6e-17	4.62955e-15	WIL100154.c0g1i1,WIL100479.c0g1i1,WIL10423.c1g1i1,WIL106026.c0g1i1,WIL106351.c0g1i1,WIL106547.c0g1i1,WIL1191.c0g1i1,WIL11986.c0g1i2,WIL12265.c0g2i1,WIL12503.c0g1i1,WIL13952.c0g1i1,WIL14326.c0g1i1,WIL15245.c0g2i1,WIL16292.c0g1i1,WIL16340.c0g1i1,WIL16977.c0g1i1,WIL1718.c0g1i1,WIL17223.c0g1i1,WIL17552.c0g1i1,WIL19197.c0g1i1,WIL21840.c0g1i1,WIL23086.c0g2i1,WIL25169.c0g2i1,WIL25718.c0g1i1,WIL26767.c0g…
MF	GO:0097367	carbohydrate derivative binding	5428	691	532.23	7e-17	4.62955e-15	WIL100154.c0g1i1,WIL100479.c0g1i1,WIL10423.c1g1i1,WIL106026.c0g1i1,WIL106351.c0g1i1,WIL106547.c0g1i1,WIL1191.c0g1i1,WIL11986.c0g1i2,WIL12265.c0g2i1,WIL12503.c0g1i1,WIL13952.c0g1i1,WIL14326.c0g1i1,WIL15245.c0g2i1,WIL15797.c0g1i1,WIL16292.c0g1i1,WIL16340.c0g1i1,WIL16977.c0g1i1,WIL1718.c0g1i1,WIL17223.c0g1i1,WIL17552.c0g1i1,WIL19197.c0g1i1,WIL21840.c0g1i1,WIL23086.c0g2i1,WIL25169.c0g2i1,WIL25718.c0g…
MF	GO:0032549	ribonucleoside binding	5353	683	524.87	7.1e-17	4.62955e-15	WIL100154.c0g1i1,WIL100479.c0g1i1,WIL10423.c1g1i1,WIL106026.c0g1i1,WIL106351.c0g1i1,WIL106547.c0g1i1,WIL1191.c0g1i1,WIL11986.c0g1i2,WIL12265.c0g2i1,WIL12503.c0g1i1,WIL13952.c0g1i1,WIL14326.c0g1i1,WIL15245.c0g2i1,WIL16292.c0g1i1,WIL16340.c0g1i1,WIL16977.c0g1i1,WIL1718.c0g1i1,WIL17223.c0g1i1,WIL17552.c0g1i1,WIL19197.c0g1i1,WIL21840.c0g1i1,WIL23086.c0g2i1,WIL25169.c0g2i1,WIL25718.c0g1i1,WIL26767.c0g…
MF	GO:0017076	purine nucleotide binding	5344	682	523.99	7.3e-17	4.62955e-15	WIL100154.c0g1i1,WIL100479.c0g1i1,WIL10423.c1g1i1,WIL106026.c0g1i1,WIL106351.c0g1i1,WIL106547.c0g1i1,WIL1191.c0g1i1,WIL11986.c0g1i2,WIL12265.c0g2i1,WIL12503.c0g1i1,WIL13952.c0g1i1,WIL14326.c0g1i1,WIL15245.c0g2i1,WIL16292.c0g1i1,WIL16340.c0g1i1,WIL16977.c0g1i1,WIL1718.c0g1i1,WIL17223.c0g1i1,WIL17552.c0g1i1,WIL19197.c0g1i1,WIL21840.c0g1i1,WIL23086.c0g2i1,WIL25169.c0g2i1,WIL25718.c0g1i1,WIL26767.c0g…
MF	GO:0001882	nucleoside binding	5354	683	524.97	7.5e-17	4.62955e-15	WIL100154.c0g1i1,WIL100479.c0g1i1,WIL10423.c1g1i1,WIL106026.c0g1i1,WIL106351.c0g1i1,WIL106547.c0g1i1,WIL1191.c0g1i1,WIL11986.c0g1i2,WIL12265.c0g2i1,WIL12503.c0g1i1,WIL13952.c0g1i1,WIL14326.c0g1i1,WIL15245.c0g2i1,WIL16292.c0g1i1,WIL16340.c0g1i1,WIL16977.c0g1i1,WIL1718.c0g1i1,WIL17223.c0g1i1,WIL17552.c0g1i1,WIL19197.c0g1i1,WIL21840.c0g1i1,WIL23086.c0g2i1,WIL25169.c0g2i1,WIL25718.c0g1i1,WIL26767.c0g…
MF	GO:0043168	anion binding	5913	732	579.78	4.5e-15	2.54625e-13	WIL100154.c0g1i1,WIL100479.c0g1i1,WIL10423.c1g1i1,WIL106026.c0g1i1,WIL106351.c0g1i1,WIL106547.c0g1i1,WIL1191.c0g1i1,WIL11986.c0g1i2,WIL12265.c0g2i1,WIL12503.c0g1i1,WIL13952.c0g1i1,WIL14326.c0g1i1,WIL15071.c0g1i1,WIL15245.c0g2i1,WIL15797.c0g1i1,WIL16292.c0g1i1,WIL16340.c0g1i1,WIL16905.c0g2i1,WIL16977.c0g1i1,WIL1718.c0g1i1,WIL17223.c0g1i1,WIL17552.c0g1i1,WIL19197.c0g1i1,WIL21840.c0g1i1,WIL23086.c0g…
MF	GO:0043167	ion binding	9327	1060	914.53	2.6e-12	1.358e-10	WIL100154.c0g1i1,WIL100479.c0g1i1,WIL100647.c0g1i1,WIL10423.c1g1i1,WIL106026.c0g1i1,WIL106351.c0g1i1,WIL106547.c0g1i1,WIL106877.c0g1i1,WIL1191.c0g1i1,WIL11949.c0g1i2,WIL11986.c0g1i2,WIL12028.c0g1i1,WIL12265.c0g2i1,WIL12503.c0g1i1,WIL13952.c0g1i1,WIL14326.c0g1i1,WIL15071.c0g1i1,WIL15245.c0g2i1,WIL15797.c0g1i1,WIL16292.c0g1i1,WIL16340.c0g1i1,WIL16420.c0g1i1,WIL16737.c0g1i1,WIL16905.c0g2i1,WIL16977.…
MF	GO:0000166	nucleotide binding	6289	752	616.65	5.2e-12	2.35387e-10	WIL100154.c0g1i1,WIL100479.c0g1i1,WIL10423.c1g1i1,WIL106026.c0g1i1,WIL106351.c0g1i1,WIL106547.c0g1i1,WIL11693.c0g2i1,WIL1191.c0g1i1,WIL11986.c0g1i2,WIL12265.c0g2i1,WIL12503.c0g1i1,WIL13952.c0g1i1,WIL14326.c0g1i1,WIL15245.c0g2i1,WIL15797.c0g1i1,WIL16292.c0g1i1,WIL16340.c0g1i1,WIL16905.c0g2i1,WIL16977.c0g1i1,WIL1718.c0g1i1,WIL17223.c0g1i1,WIL17552.c0g1i1,WIL18654.c0g1i1,WIL19197.c0g1i1,WIL21840.c0g…
MF	GO:1901265	nucleoside phosphate binding	6289	752	616.65	5.2e-12	2.35387e-10	WIL100154.c0g1i1,WIL100479.c0g1i1,WIL10423.c1g1i1,WIL106026.c0g1i1,WIL106351.c0g1i1,WIL106547.c0g1i1,WIL11693.c0g2i1,WIL1191.c0g1i1,WIL11986.c0g1i2,WIL12265.c0g2i1,WIL12503.c0g1i1,WIL13952.c0g1i1,WIL14326.c0g1i1,WIL15245.c0g2i1,WIL15797.c0g1i1,WIL16292.c0g1i1,WIL16340.c0g1i1,WIL16905.c0g2i1,WIL16977.c0g1i1,WIL1718.c0g1i1,WIL17223.c0g1i1,WIL17552.c0g1i1,WIL18654.c0g1i1,WIL19197.c0g1i1,WIL21840.c0g…
MF	GO:0036094	small molecule binding	6409	760	628.41	2.3e-11	9.76063e-10	WIL100154.c0g1i1,WIL100479.c0g1i1,WIL10423.c1g1i1,WIL106026.c0g1i1,WIL106351.c0g1i1,WIL106547.c0g1i1,WIL11693.c0g2i1,WIL1191.c0g1i1,WIL11986.c0g1i2,WIL12265.c0g2i1,WIL12503.c0g1i1,WIL13952.c0g1i1,WIL14326.c0g1i1,WIL15245.c0g2i1,WIL15797.c0g1i1,WIL16292.c0g1i1,WIL16340.c0g1i1,WIL16905.c0g2i1,WIL16977.c0g1i1,WIL1718.c0g1i1,WIL17223.c0g1i1,WIL17552.c0g1i1,WIL18654.c0g1i1,WIL19197.c0g1i1,WIL21840.c0g…
MF	GO:0020037	heme binding	370	73	36.28	4.6e-09	1.83729e-07	WIL12028.c0g1i1,WIL16737.c0g1i1,WIL21476.c0g2i1,WIL22138.c0g1i1,WIL26396.c0g1i1,WIL30331.c0g2i1,WIL31396.c0g1i1,WIL33526.c0g1i1,WIL33526.c0g1i2,WIL36032.c0g2i1,WIL36220.c0g1i1,WIL36220.c0g1i2,WIL39353.c0g1i1,WIL39529.c0g1i1,WIL40135.c0g2i1,WIL40135.c0g2i2,WIL40988.c1g1i1,WIL41484.c0g1i1,WIL43347.c0g1i1,WIL43347.c0g2i1,WIL43656.c0g1i2,WIL44735.c0g1i1,WIL44735.c0g1i2,WIL44735.c0g1i3,WIL50312.c0g1i2…
BP	GO:0031398	positive regulation of protein ubiquitination	25	14	2.33	5.9e-09	1.09642e-06	WIL100773.c0g1i1,WIL51176.c1g1i1,WIL51176.c1g2i4,WIL55728.c0g2i2,WIL63086.c1g3i1,WIL63339.c2g1i1,WIL63339.c2g3i1,WIL63339.c2g4i1,WIL63339.c2g4i10,WIL63339.c2g4i4,WIL63339.c2g5i1,WIL63339.c2g5i2,WIL63339.c2g5i4,WIL63339.c2g5i6
BP	GO:0051351	positive regulation of ligase activity	25	14	2.33	5.9e-09	1.09642e-06	WIL100773.c0g1i1,WIL51176.c1g1i1,WIL51176.c1g2i4,WIL55728.c0g2i2,WIL63086.c1g3i1,WIL63339.c2g1i1,WIL63339.c2g3i1,WIL63339.c2g4i1,WIL63339.c2g4i10,WIL63339.c2g4i4,WIL63339.c2g5i1,WIL63339.c2g5i2,WIL63339.c2g5i4,WIL63339.c2g5i6
BP	GO:0051443	positive regulation of ubiquitin-protein transferase activity	25	14	2.33	5.9e-09	1.09642e-06	WIL100773.c0g1i1,WIL51176.c1g1i1,WIL51176.c1g2i4,WIL55728.c0g2i2,WIL63086.c1g3i1,WIL63339.c2g1i1,WIL63339.c2g3i1,WIL63339.c2g4i1,WIL63339.c2g4i10,WIL63339.c2g4i4,WIL63339.c2g5i1,WIL63339.c2g5i2,WIL63339.c2g5i4,WIL63339.c2g5i6
BP	GO:1903322	positive regulation of protein modification by small protein conjugation or removal	25	14	2.33	5.9e-09	1.09642e-06	WIL100773.c0g1i1,WIL51176.c1g1i1,WIL51176.c1g2i4,WIL55728.c0g2i2,WIL63086.c1g3i1,WIL63339.c2g1i1,WIL63339.c2g3i1,WIL63339.c2g4i1,WIL63339.c2g4i10,WIL63339.c2g4i4,WIL63339.c2g5i1,WIL63339.c2g5i2,WIL63339.c2g5i4,WIL63339.c2g5i6
BP	GO:1904668	positive regulation of ubiquitin protein ligase activity	25	14	2.33	5.9e-09	1.09642e-06	WIL100773.c0g1i1,WIL51176.c1g1i1,WIL51176.c1g2i4,WIL55728.c0g2i2,WIL63086.c1g3i1,WIL63339.c2g1i1,WIL63339.c2g3i1,WIL63339.c2g4i1,WIL63339.c2g4i10,WIL63339.c2g4i4,WIL63339.c2g5i1,WIL63339.c2g5i2,WIL63339.c2g5i4,WIL63339.c2g5i6
MF	GO:0097159	organic cyclic compound binding	9921	1092	972.77	8.1e-09	2.89468e-07	WIL100154.c0g1i1,WIL100479.c0g1i1,WIL101195.c0g1i1,WIL101365.c0g1i1,WIL10423.c1g1i1,WIL106026.c0g1i1,WIL106351.c0g1i1,WIL106547.c0g1i1,WIL11693.c0g2i1,WIL1191.c0g1i1,WIL11986.c0g1i2,WIL12028.c0g1i1,WIL12265.c0g2i1,WIL12503.c0g1i1,WIL1293.c0g1i1,WIL13007.c0g2i1,WIL13952.c0g1i1,WIL14326.c0g1i1,WIL15071.c0g1i1,WIL15245.c0g2i1,WIL15797.c0g1i1,WIL16292.c0g1i1,WIL16340.c0g1i1,WIL16737.c0g1i1,WIL16905.c…
MF	GO:1901363	heterocyclic compound binding	9921	1092	972.77	8.1e-09	2.89468e-07	WIL100154.c0g1i1,WIL100479.c0g1i1,WIL101195.c0g1i1,WIL101365.c0g1i1,WIL10423.c1g1i1,WIL106026.c0g1i1,WIL106351.c0g1i1,WIL106547.c0g1i1,WIL11693.c0g2i1,WIL1191.c0g1i1,WIL11986.c0g1i2,WIL12028.c0g1i1,WIL12265.c0g2i1,WIL12503.c0g1i1,WIL1293.c0g1i1,WIL13007.c0g2i1,WIL13952.c0g1i1,WIL14326.c0g1i1,WIL15071.c0g1i1,WIL15245.c0g2i1,WIL15797.c0g1i1,WIL16292.c0g1i1,WIL16340.c0g1i1,WIL16737.c0g1i1,WIL16905.c…
MF	GO:0055103	ligase regulator activity	25	14	2.45	1.1e-08	3.395e-07	WIL100773.c0g1i1,WIL51176.c1g1i1,WIL51176.c1g2i4,WIL55728.c0g2i2,WIL63086.c1g3i1,WIL63339.c2g1i1,WIL63339.c2g3i1,WIL63339.c2g4i1,WIL63339.c2g4i10,WIL63339.c2g4i4,WIL63339.c2g5i1,WIL63339.c2g5i2,WIL63339.c2g5i4,WIL63339.c2g5i6
MF	GO:0055106	ubiquitin-protein transferase regulator activity	25	14	2.45	1.1e-08	3.395e-07	WIL100773.c0g1i1,WIL51176.c1g1i1,WIL51176.c1g2i4,WIL55728.c0g2i2,WIL63086.c1g3i1,WIL63339.c2g1i1,WIL63339.c2g3i1,WIL63339.c2g4i1,WIL63339.c2g4i10,WIL63339.c2g4i4,WIL63339.c2g5i1,WIL63339.c2g5i2,WIL63339.c2g5i4,WIL63339.c2g5i6
MF	GO:0097027	ubiquitin-protein transferase activator activity	25	14	2.45	1.1e-08	3.395e-07	WIL100773.c0g1i1,WIL51176.c1g1i1,WIL51176.c1g2i4,WIL55728.c0g2i2,WIL63086.c1g3i1,WIL63339.c2g1i1,WIL63339.c2g3i1,WIL63339.c2g4i1,WIL63339.c2g4i10,WIL63339.c2g4i4,WIL63339.c2g5i1,WIL63339.c2g5i2,WIL63339.c2g5i4,WIL63339.c2g5i6
MF	GO:0005524	ATP binding	4491	534	440.35	9.8e-08	2.89313e-06	WIL100154.c0g1i1,WIL100479.c0g1i1,WIL10423.c1g1i1,WIL106026.c0g1i1,WIL106351.c0g1i1,WIL106547.c0g1i1,WIL1191.c0g1i1,WIL12265.c0g2i1,WIL12503.c0g1i1,WIL13952.c0g1i1,WIL14326.c0g1i1,WIL16292.c0g1i1,WIL16977.c0g1i1,WIL17552.c0g1i1,WIL21840.c0g1i1,WIL23086.c0g2i1,WIL25169.c0g2i1,WIL25718.c0g1i1,WIL26767.c0g1i1,WIL27375.c0g1i1,WIL27866.c0g1i1,WIL28089.c0g2i1,WIL28128.c0g1i1,WIL28379.c0g1i1,WIL2855.c0g…
BP	GO:0006950	response to stress	1072	149	100.1	2.1e-07	3.345e-05	WIL101195.c0g1i1,WIL102172.c0g1i1,WIL106547.c0g1i1,WIL12015.c0g2i1,WIL14560.c0g1i1,WIL15245.c0g2i1,WIL19176.c0g1i1,WIL19197.c0g1i1,WIL26058.c0g1i1,WIL26083.c0g2i1,WIL2649.c0g1i1,WIL28124.c0g1i1,WIL28378.c0g1i1,WIL30598.c0g1i1,WIL31252.c0g1i2,WIL32194.c0g1i1,WIL32262.c0g1i1,WIL32495.c0g2i2,WIL36032.c0g2i1,WIL36438.c0g1i1,WIL36941.c0g2i1,WIL38106.c1g1i1,WIL38483.c0g1i1,WIL38483.c0g1i2,WIL38803.c0g2…
BP	GO:0015074	DNA integration	160	36	14.94	4.5e-07	6.27188e-05	WIL29325.c0g1i1,WIL37970.c0g1i1,WIL38979.c0g2i1,WIL40297.c0g2i1,WIL40825.c0g1i1,WIL43759.c1g3i1,WIL51061.c2g2i2,WIL52121.c1g2i2,WIL53045.c0g1i8,WIL55568.c5g1i1,WIL57452.c1g9i5,WIL57727.c2g1i1,WIL58700.c0g1i2,WIL58803.c0g1i1,WIL59293.c1g1i3,WIL59293.c2g5i5,WIL59505.c2g13i1,WIL59505.c2g13i2,WIL60216.c1g1i1,WIL60216.c1g1i2,WIL60216.c1g1i3,WIL60216.c1g1i7,WIL61509.c0g2i1,WIL63083.c1g4i1,WIL63370.c3g4…
MF	GO:0004672	protein kinase activity	2114	273	207.28	5.6e-07	1.58433e-05	WIL100154.c0g1i1,WIL10423.c1g1i1,WIL1191.c0g1i1,WIL13952.c0g1i1,WIL14326.c0g1i1,WIL16292.c0g1i1,WIL16977.c0g1i1,WIL21661.c0g1i3,WIL23086.c0g2i1,WIL27375.c0g1i1,WIL27866.c0g1i1,WIL2855.c0g1i1,WIL28711.c0g2i1,WIL29900.c0g1i1,WIL32277.c0g3i1,WIL32792.c0g1i1,WIL33729.c1g1i1,WIL33816.c0g1i1,WIL34066.c0g1i2,WIL36510.c0g1i1,WIL37366.c0g3i1,WIL37402.c0g1i1,WIL37593.c0g2i1,WIL38377.c0g1i4,WIL38558.c1g3i1,…
MF	GO:0035639	purine ribonucleoside triphosphate binding	4866	566	477.12	7.3e-07	1.93254e-05	WIL100154.c0g1i1,WIL100479.c0g1i1,WIL10423.c1g1i1,WIL106026.c0g1i1,WIL106351.c0g1i1,WIL106547.c0g1i1,WIL1191.c0g1i1,WIL11986.c0g1i2,WIL12265.c0g2i1,WIL12503.c0g1i1,WIL13952.c0g1i1,WIL14326.c0g1i1,WIL16292.c0g1i1,WIL16977.c0g1i1,WIL17552.c0g1i1,WIL21840.c0g1i1,WIL23086.c0g2i1,WIL25169.c0g2i1,WIL25718.c0g1i1,WIL26767.c0g1i1,WIL27375.c0g1i1,WIL27866.c0g1i1,WIL28089.c0g2i1,WIL28128.c0g1i1,WIL28379.c0…
MF	GO:0016773	phosphotransferase activity, alcohol group as acceptor	2293	292	224.83	7.4e-07	1.93254e-05	WIL100154.c0g1i1,WIL10423.c1g1i1,WIL1191.c0g1i1,WIL12503.c0g1i1,WIL13952.c0g1i1,WIL14326.c0g1i1,WIL16292.c0g1i1,WIL16977.c0g1i1,WIL21661.c0g1i3,WIL23086.c0g2i1,WIL27375.c0g1i1,WIL27866.c0g1i1,WIL28164.c0g1i1,WIL2855.c0g1i1,WIL28711.c0g2i1,WIL29900.c0g1i1,WIL32277.c0g3i1,WIL32792.c0g1i1,WIL33729.c1g1i1,WIL33816.c0g1i1,WIL34066.c0g1i2,WIL36510.c0g1i1,WIL37366.c0g3i1,WIL37402.c0g1i1,WIL37593.c0g2i1,…
MF	GO:0046906	tetrapyrrole binding	429	74	42.06	1e-06	2.51481e-05	WIL12028.c0g1i1,WIL16737.c0g1i1,WIL21476.c0g2i1,WIL22138.c0g1i1,WIL26396.c0g1i1,WIL30331.c0g2i1,WIL31396.c0g1i1,WIL33526.c0g1i1,WIL33526.c0g1i2,WIL36032.c0g2i1,WIL36220.c0g1i1,WIL36220.c0g1i2,WIL39353.c0g1i1,WIL39529.c0g1i1,WIL40135.c0g2i1,WIL40135.c0g2i2,WIL40988.c1g1i1,WIL41484.c0g1i1,WIL43347.c0g1i1,WIL43347.c0g2i1,WIL43656.c0g1i2,WIL44735.c0g1i1,WIL44735.c0g1i2,WIL44735.c0g1i3,WIL50312.c0g1i2…
BP	GO:0031401	positive regulation of protein modification process	37	14	3.45	2.8e-06	0.0003122	WIL100773.c0g1i1,WIL51176.c1g1i1,WIL51176.c1g2i4,WIL55728.c0g2i2,WIL63086.c1g3i1,WIL63339.c2g1i1,WIL63339.c2g3i1,WIL63339.c2g4i1,WIL63339.c2g4i10,WIL63339.c2g4i4,WIL63339.c2g5i1,WIL63339.c2g5i2,WIL63339.c2g5i4,WIL63339.c2g5i6
BP	GO:0051347	positive regulation of transferase activity	37	14	3.45	2.8e-06	0.0003122	WIL100773.c0g1i1,WIL51176.c1g1i1,WIL51176.c1g2i4,WIL55728.c0g2i2,WIL63086.c1g3i1,WIL63339.c2g1i1,WIL63339.c2g3i1,WIL63339.c2g4i1,WIL63339.c2g4i10,WIL63339.c2g4i4,WIL63339.c2g5i1,WIL63339.c2g5i2,WIL63339.c2g5i4,WIL63339.c2g5i6
MF	GO:0016705	oxidoreductase activity, acting on paired donors, with incorporation or reduction of molecular oxygen	411	69	40.3	6.2e-06	0.00015035	WIL12028.c0g1i1,WIL16737.c0g1i1,WIL21476.c0g2i1,WIL22138.c0g1i1,WIL26396.c0g1i1,WIL30331.c0g2i1,WIL35795.c0g2i1,WIL36220.c0g1i1,WIL36220.c0g1i2,WIL39529.c0g1i1,WIL39553.c0g1i1,WIL40135.c0g2i1,WIL40135.c0g2i2,WIL40988.c1g1i1,WIL41000.c0g1i1,WIL41484.c0g1i1,WIL43347.c0g1i1,WIL43347.c0g2i1,WIL43656.c0g1i2,WIL50312.c0g1i2,WIL51089.c0g3i1,WIL52289.c0g2i2,WIL52315.c0g1i2,WIL53034.c0g1i1,WIL54371.c0g1i1…
BP	GO:0051340	regulation of ligase activity	40	14	3.74	8e-06	0.000686154	WIL100773.c0g1i1,WIL51176.c1g1i1,WIL51176.c1g2i4,WIL55728.c0g2i2,WIL63086.c1g3i1,WIL63339.c2g1i1,WIL63339.c2g3i1,WIL63339.c2g4i1,WIL63339.c2g4i10,WIL63339.c2g4i4,WIL63339.c2g5i1,WIL63339.c2g5i2,WIL63339.c2g5i4,WIL63339.c2g5i6
BP	GO:0051438	regulation of ubiquitin-protein transferase activity	40	14	3.74	8e-06	0.000686154	WIL100773.c0g1i1,WIL51176.c1g1i1,WIL51176.c1g2i4,WIL55728.c0g2i2,WIL63086.c1g3i1,WIL63339.c2g1i1,WIL63339.c2g3i1,WIL63339.c2g4i1,WIL63339.c2g4i10,WIL63339.c2g4i4,WIL63339.c2g5i1,WIL63339.c2g5i2,WIL63339.c2g5i4,WIL63339.c2g5i6
BP	GO:1904666	regulation of ubiquitin protein ligase activity	40	14	3.74	8e-06	0.000686154	WIL100773.c0g1i1,WIL51176.c1g1i1,WIL51176.c1g2i4,WIL55728.c0g2i2,WIL63086.c1g3i1,WIL63339.c2g1i1,WIL63339.c2g3i1,WIL63339.c2g4i1,WIL63339.c2g4i10,WIL63339.c2g4i4,WIL63339.c2g5i1,WIL63339.c2g5i2,WIL63339.c2g5i4,WIL63339.c2g5i6
MF	GO:0005506	iron ion binding	377	64	36.97	9.2e-06	0.000215407	WIL12028.c0g1i1,WIL16420.c0g1i1,WIL16737.c0g1i1,WIL21476.c0g2i1,WIL22138.c0g1i1,WIL26396.c0g1i1,WIL30331.c0g2i1,WIL36220.c0g1i1,WIL36220.c0g1i2,WIL39529.c0g1i1,WIL40135.c0g2i1,WIL40135.c0g2i2,WIL40988.c1g1i1,WIL41484.c0g1i1,WIL43347.c0g1i1,WIL43347.c0g2i1,WIL43656.c0g1i2,WIL50312.c0g1i2,WIL51089.c0g3i1,WIL52315.c0g1i2,WIL53034.c0g1i1,WIL54371.c0g1i1,WIL54371.c0g1i4,WIL54371.c0g1i6,WIL54797.c0g1i1…
BP	GO:0031396	regulation of protein ubiquitination	41	14	3.83	1.1e-05	0.000817667	WIL100773.c0g1i1,WIL51176.c1g1i1,WIL51176.c1g2i4,WIL55728.c0g2i2,WIL63086.c1g3i1,WIL63339.c2g1i1,WIL63339.c2g3i1,WIL63339.c2g4i1,WIL63339.c2g4i10,WIL63339.c2g4i4,WIL63339.c2g5i1,WIL63339.c2g5i2,WIL63339.c2g5i4,WIL63339.c2g5i6
BP	GO:1903320	regulation of protein modification by small protein conjugation or removal	41	14	3.83	1.1e-05	0.000817667	WIL100773.c0g1i1,WIL51176.c1g1i1,WIL51176.c1g2i4,WIL55728.c0g2i2,WIL63086.c1g3i1,WIL63339.c2g1i1,WIL63339.c2g3i1,WIL63339.c2g4i1,WIL63339.c2g4i10,WIL63339.c2g4i4,WIL63339.c2g5i1,WIL63339.c2g5i2,WIL63339.c2g5i4,WIL63339.c2g5i6
BP	GO:0043085	positive regulation of catalytic activity	43	14	4.02	2.1e-05	0.00146344	WIL100773.c0g1i1,WIL51176.c1g1i1,WIL51176.c1g2i4,WIL55728.c0g2i2,WIL63086.c1g3i1,WIL63339.c2g1i1,WIL63339.c2g3i1,WIL63339.c2g4i1,WIL63339.c2g4i10,WIL63339.c2g4i4,WIL63339.c2g5i1,WIL63339.c2g5i2,WIL63339.c2g5i4,WIL63339.c2g5i6
BP	GO:0044093	positive regulation of molecular function	44	14	4.11	2.8e-05	0.00173444	WIL100773.c0g1i1,WIL51176.c1g1i1,WIL51176.c1g2i4,WIL55728.c0g2i2,WIL63086.c1g3i1,WIL63339.c2g1i1,WIL63339.c2g3i1,WIL63339.c2g4i1,WIL63339.c2g4i10,WIL63339.c2g4i4,WIL63339.c2g5i1,WIL63339.c2g5i2,WIL63339.c2g5i4,WIL63339.c2g5i6
BP	GO:0051338	regulation of transferase activity	67	18	6.26	2.8e-05	0.00173444	WIL100773.c0g1i1,WIL49869.c0g1i2,WIL51176.c1g1i1,WIL51176.c1g2i4,WIL54749.c1g1i2,WIL55354.c2g1i3,WIL55728.c0g2i2,WIL60489.c1g2i2,WIL63086.c1g3i1,WIL63339.c2g1i1,WIL63339.c2g3i1,WIL63339.c2g4i1,WIL63339.c2g4i10,WIL63339.c2g4i4,WIL63339.c2g5i1,WIL63339.c2g5i2,WIL63339.c2g5i4,WIL63339.c2g5i6
MF	GO:0051377	mannose-ethanolamine phosphotransferase activity	4	4	0.39	9.2e-05	0.00208227	WIL61514.c4g1i12,WIL61514.c4g1i13,WIL61514.c4g1i6,WIL61514.c4g1i8
MF	GO:0005488	binding	13009	1349	1275.56	0.00013	0.00275844	WIL100154.c0g1i1,WIL100479.c0g1i1,WIL100647.c0g1i1,WIL101195.c0g1i1,WIL101365.c0g1i1,WIL10423.c1g1i1,WIL106026.c0g1i1,WIL106351.c0g1i1,WIL106547.c0g1i1,WIL106877.c0g1i1,WIL11693.c0g2i1,WIL1191.c0g1i1,WIL11949.c0g1i2,WIL11986.c0g1i2,WIL12028.c0g1i1,WIL12265.c0g2i1,WIL12503.c0g1i1,WIL1293.c0g1i1,WIL13007.c0g2i1,WIL13952.c0g1i1,WIL14326.c0g1i1,WIL15071.c0g1i1,WIL15245.c0g2i1,WIL15797.c0g1i1,WIL16292…
MF	GO:0016301	kinase activity	2521	300	247.19	0.00013	0.00275844	WIL100154.c0g1i1,WIL10423.c1g1i1,WIL1191.c0g1i1,WIL12503.c0g1i1,WIL13952.c0g1i1,WIL14326.c0g1i1,WIL16292.c0g1i1,WIL16977.c0g1i1,WIL21661.c0g1i3,WIL23086.c0g2i1,WIL27375.c0g1i1,WIL27866.c0g1i1,WIL28164.c0g1i1,WIL2855.c0g1i1,WIL28711.c0g2i1,WIL29900.c0g1i1,WIL32277.c0g3i1,WIL32792.c0g1i1,WIL33729.c1g1i1,WIL33816.c0g1i1,WIL34066.c0g1i2,WIL36510.c0g1i1,WIL37366.c0g3i1,WIL37402.c0g1i1,WIL37593.c0g2i1,…
MF	GO:0004819	glutamine-tRNA ligase activity	7	5	0.69	0.00016	0.00329212	WIL40709.c0g1i1,WIL40709.c0g1i3,WIL54145.c0g1i1,WIL54145.c1g1i3,WIL54145.c1g1i4
CC	GO:0044425	membrane part	7160	653	597.77	0.00016	0.04592	WIL100154.c0g1i1,WIL101110.c0g1i1,WIL101476.c0g1i1,WIL103420.c0g1i1,WIL11986.c0g1i2,WIL12028.c0g1i1,WIL1249.c0g1i1,WIL14567.c0g1i1,WIL15851.c0g1i1,WIL16737.c0g1i1,WIL16786.c0g1i1,WIL1718.c0g1i1,WIL17620.c0g1i1,WIL18606.c0g1i1,WIL18960.c0g1i1,WIL19749.c0g2i1,WIL21422.c0g1i1,WIL21476.c0g2i1,WIL21612.c0g1i1,WIL21742.c0g1i1,WIL21772.c0g1i1,WIL22138.c0g1i1,WIL23507.c0g1i1,WIL23748.c0g1i1,WIL23833.c0g3…
BP	GO:0006259	DNA metabolic process	721	96	67.32	0.00019	0.01115	WIL101195.c0g1i1,WIL106547.c0g1i1,WIL27276.c0g1i1,WIL29325.c0g1i1,WIL32096.c0g1i1,WIL32101.c0g1i1,WIL36941.c0g2i1,WIL37970.c0g1i1,WIL38979.c0g2i1,WIL40297.c0g2i1,WIL40519.c1g2i5,WIL40519.c1g2i6,WIL40825.c0g1i1,WIL42822.c0g1i2,WIL43759.c1g3i1,WIL4390.c0g1i1,WIL46743.c0g2i4,WIL47890.c0g1i3,WIL48991.c0g1i1,WIL48991.c0g1i4,WIL49358.c0g1i1,WIL50150.c7g1i1,WIL51061.c2g2i2,WIL51877.c0g1i7,WIL51901.c0g1i…
MF	GO:0016772	transferase activity, transferring phosphorus-containing groups	2857	334	280.13	0.00019	0.00379441	WIL100154.c0g1i1,WIL10423.c1g1i1,WIL1191.c0g1i1,WIL12503.c0g1i1,WIL13952.c0g1i1,WIL14326.c0g1i1,WIL16292.c0g1i1,WIL16977.c0g1i1,WIL21661.c0g1i3,WIL23086.c0g2i1,WIL25169.c0g2i1,WIL27375.c0g1i1,WIL27866.c0g1i1,WIL28128.c0g1i1,WIL28164.c0g1i1,WIL2855.c0g1i1,WIL28711.c0g2i1,WIL29900.c0g1i1,WIL31417.c0g1i1,WIL32277.c0g3i1,WIL32792.c0g1i1,WIL33729.c1g1i1,WIL33816.c0g1i1,WIL34066.c0g1i2,WIL36441.c2g1i1,…
BP	GO:0006418	tRNA aminoacylation for protein translation	265	43	24.74	0.00022	0.012265	WIL28379.c0g1i1,WIL30935.c0g2i1,WIL40709.c0g1i1,WIL40709.c0g1i3,WIL46984.c0g1i1,WIL46984.c0g2i3,WIL46984.c0g2i4,WIL46984.c0g2i5,WIL47992.c0g1i2,WIL50600.c0g1i1,WIL51629.c1g3i4,WIL53196.c1g2i1,WIL53196.c3g2i11,WIL53196.c3g3i1,WIL54145.c0g1i1,WIL54145.c1g1i3,WIL54145.c1g1i4,WIL54165.c3g3i1,WIL54165.c3g4i1,WIL54165.c3g5i1,WIL54275.c1g2i1,WIL56074.c0g2i1,WIL56074.c0g3i1,WIL56074.c2g1i1,WIL56789.c5g4i…
BP	GO:0065009	regulation of molecular function	86	19	8.03	0.0003	0.0159286	WIL100773.c0g1i1,WIL49869.c0g1i2,WIL51176.c1g1i1,WIL51176.c1g2i4,WIL54749.c1g1i2,WIL55354.c2g1i3,WIL55728.c0g2i2,WIL59501.c1g1i1,WIL60489.c1g2i2,WIL63086.c1g3i1,WIL63339.c2g1i1,WIL63339.c2g3i1,WIL63339.c2g4i1,WIL63339.c2g4i10,WIL63339.c2g4i4,WIL63339.c2g5i1,WIL63339.c2g5i2,WIL63339.c2g5i4,WIL63339.c2g5i6
MF	GO:0004497	monooxygenase activity	240	41	23.53	0.00031	0.006014	WIL2234.c0g2i1,WIL22710.c0g3i1,WIL26396.c0g1i1,WIL36059.c0g2i1,WIL39529.c0g1i1,WIL40988.c1g1i1,WIL41484.c0g1i1,WIL43347.c0g1i1,WIL43347.c0g2i1,WIL43656.c0g1i2,WIL50312.c0g1i2,WIL51089.c0g3i1,WIL52315.c0g1i2,WIL54371.c0g1i6,WIL54797.c0g1i1,WIL58300.c0g1i4,WIL58433.c2g1i1,WIL58433.c2g1i2,WIL58433.c4g1i1,WIL58433.c4g1i3,WIL58583.c0g1i1,WIL58583.c0g1i2,WIL58691.c4g2i12,WIL58691.c4g2i2,WIL58707.c0g2i1…
BP	GO:0006290	pyrimidine dimer repair	5	4	0.47	0.00035	0.0171538	WIL55212.c1g1i1,WIL55212.c1g2i2,WIL63134.c1g1i12,WIL63134.c1g1i3
BP	GO:0043038	amino acid activation	271	43	25.31	0.00037	0.0171538	WIL28379.c0g1i1,WIL30935.c0g2i1,WIL40709.c0g1i1,WIL40709.c0g1i3,WIL46984.c0g1i1,WIL46984.c0g2i3,WIL46984.c0g2i4,WIL46984.c0g2i5,WIL47992.c0g1i2,WIL50600.c0g1i1,WIL51629.c1g3i4,WIL53196.c1g2i1,WIL53196.c3g2i11,WIL53196.c3g3i1,WIL54145.c0g1i1,WIL54145.c1g1i3,WIL54145.c1g1i4,WIL54165.c3g3i1,WIL54165.c3g4i1,WIL54165.c3g5i1,WIL54275.c1g2i1,WIL56074.c0g2i1,WIL56074.c0g3i1,WIL56074.c2g1i1,WIL56789.c5g4i…
BP	GO:0043039	tRNA aminoacylation	271	43	25.31	0.00037	0.0171538	WIL28379.c0g1i1,WIL30935.c0g2i1,WIL40709.c0g1i1,WIL40709.c0g1i3,WIL46984.c0g1i1,WIL46984.c0g2i3,WIL46984.c0g2i4,WIL46984.c0g2i5,WIL47992.c0g1i2,WIL50600.c0g1i1,WIL51629.c1g3i4,WIL53196.c1g2i1,WIL53196.c3g2i11,WIL53196.c3g3i1,WIL54145.c0g1i1,WIL54145.c1g1i3,WIL54145.c1g1i4,WIL54165.c3g3i1,WIL54165.c3g4i1,WIL54165.c3g5i1,WIL54275.c1g2i1,WIL56074.c0g2i1,WIL56074.c0g3i1,WIL56074.c2g1i1,WIL56789.c5g4i…
BP	GO:0032270	positive regulation of cellular protein metabolic process	55	14	5.14	0.0004	0.0171538	WIL100773.c0g1i1,WIL51176.c1g1i1,WIL51176.c1g2i4,WIL55728.c0g2i2,WIL63086.c1g3i1,WIL63339.c2g1i1,WIL63339.c2g3i1,WIL63339.c2g4i1,WIL63339.c2g4i10,WIL63339.c2g4i4,WIL63339.c2g5i1,WIL63339.c2g5i2,WIL63339.c2g5i4,WIL63339.c2g5i6
BP	GO:0051247	positive regulation of protein metabolic process	55	14	5.14	0.0004	0.0171538	WIL100773.c0g1i1,WIL51176.c1g1i1,WIL51176.c1g2i4,WIL55728.c0g2i2,WIL63086.c1g3i1,WIL63339.c2g1i1,WIL63339.c2g3i1,WIL63339.c2g4i1,WIL63339.c2g4i10,WIL63339.c2g4i4,WIL63339.c2g5i1,WIL63339.c2g5i2,WIL63339.c2g5i4,WIL63339.c2g5i6
MF	GO:0008484	sulfuric ester hydrolase activity	5	4	0.49	0.00042	0.00792167	WIL61514.c4g1i12,WIL61514.c4g1i13,WIL61514.c4g1i6,WIL61514.c4g1i8
CC	GO:0016020	membrane	7441	672	621.23	0.00042	0.053095	WIL100154.c0g1i1,WIL101110.c0g1i1,WIL101476.c0g1i1,WIL103420.c0g1i1,WIL106877.c0g1i1,WIL11986.c0g1i2,WIL12028.c0g1i1,WIL1249.c0g1i1,WIL14567.c0g1i1,WIL15851.c0g1i1,WIL16420.c0g1i1,WIL16737.c0g1i1,WIL16786.c0g1i1,WIL1718.c0g1i1,WIL17620.c0g1i1,WIL18606.c0g1i1,WIL18960.c0g1i1,WIL19749.c0g2i1,WIL21422.c0g1i1,WIL21476.c0g2i1,WIL21612.c0g1i1,WIL21742.c0g1i1,WIL21772.c0g1i1,WIL22138.c0g1i1,WIL23021.c0g…
BP	GO:0050790	regulation of catalytic activity	82	18	7.66	0.00046	0.0189963	WIL100773.c0g1i1,WIL49869.c0g1i2,WIL51176.c1g1i1,WIL51176.c1g2i4,WIL54749.c1g1i2,WIL55354.c2g1i3,WIL55728.c0g2i2,WIL60489.c1g2i2,WIL63086.c1g3i1,WIL63339.c2g1i1,WIL63339.c2g3i1,WIL63339.c2g4i1,WIL63339.c2g4i10,WIL63339.c2g4i4,WIL63339.c2g5i1,WIL63339.c2g5i2,WIL63339.c2g5i4,WIL63339.c2g5i6
BP	GO:0031399	regulation of protein modification process	69	16	6.44	0.00049	0.0193267	WIL100773.c0g1i1,WIL49869.c0g1i2,WIL51176.c1g1i1,WIL51176.c1g2i4,WIL54749.c1g1i2,WIL55728.c0g2i2,WIL63086.c1g3i1,WIL63339.c2g1i1,WIL63339.c2g3i1,WIL63339.c2g4i1,WIL63339.c2g4i10,WIL63339.c2g4i4,WIL63339.c2g5i1,WIL63339.c2g5i2,WIL63339.c2g5i4,WIL63339.c2g5i6
BP	GO:0006505	GPI anchor metabolic process	27	9	2.52	0.00052	0.0193267	WIL40804.c0g1i2,WIL47267.c0g1i1,WIL51618.c0g1i2,WIL51618.c0g1i3,WIL60822.c0g1i2,WIL61514.c4g1i12,WIL61514.c4g1i13,WIL61514.c4g1i6,WIL61514.c4g1i8
BP	GO:0006506	GPI anchor biosynthetic process	27	9	2.52	0.00052	0.0193267	WIL40804.c0g1i2,WIL47267.c0g1i1,WIL51618.c0g1i2,WIL51618.c0g1i3,WIL60822.c0g1i2,WIL61514.c4g1i12,WIL61514.c4g1i13,WIL61514.c4g1i6,WIL61514.c4g1i8
CC	GO:0016021	integral component of membrane	6867	623	573.31	0.00066	0.053095	WIL100154.c0g1i1,WIL101110.c0g1i1,WIL101476.c0g1i1,WIL103420.c0g1i1,WIL11986.c0g1i2,WIL12028.c0g1i1,WIL1249.c0g1i1,WIL14567.c0g1i1,WIL15851.c0g1i1,WIL16737.c0g1i1,WIL16786.c0g1i1,WIL1718.c0g1i1,WIL17620.c0g1i1,WIL18960.c0g1i1,WIL19749.c0g2i1,WIL21422.c0g1i1,WIL21476.c0g2i1,WIL21612.c0g1i1,WIL21742.c0g1i1,WIL21772.c0g1i1,WIL22138.c0g1i1,WIL23507.c0g1i1,WIL23748.c0g1i1,WIL23833.c0g3i1,WIL24236.c0g1…
CC	GO:0031224	intrinsic component of membrane	6873	623	573.81	0.00074	0.053095	WIL100154.c0g1i1,WIL101110.c0g1i1,WIL101476.c0g1i1,WIL103420.c0g1i1,WIL11986.c0g1i2,WIL12028.c0g1i1,WIL1249.c0g1i1,WIL14567.c0g1i1,WIL15851.c0g1i1,WIL16737.c0g1i1,WIL16786.c0g1i1,WIL1718.c0g1i1,WIL17620.c0g1i1,WIL18960.c0g1i1,WIL19749.c0g2i1,WIL21422.c0g1i1,WIL21476.c0g2i1,WIL21612.c0g1i1,WIL21742.c0g1i1,WIL21772.c0g1i1,WIL22138.c0g1i1,WIL23507.c0g1i1,WIL23748.c0g1i1,WIL23833.c0g3i1,WIL24236.c0g1…
BP	GO:0042023	DNA endoreduplication	3	3	0.28	0.00081	0.0291339	WIL27276.c0g1i1,WIL48991.c0g1i1,WIL48991.c0g1i4
MF	GO:0004812	aminoacyl-tRNA ligase activity	268	43	26.28	0.00085	0.0147987	WIL28379.c0g1i1,WIL30935.c0g2i1,WIL40709.c0g1i1,WIL40709.c0g1i3,WIL46984.c0g1i1,WIL46984.c0g2i3,WIL46984.c0g2i4,WIL46984.c0g2i5,WIL47992.c0g1i2,WIL50600.c0g1i1,WIL51629.c1g3i4,WIL53196.c1g2i1,WIL53196.c3g2i11,WIL53196.c3g3i1,WIL54145.c0g1i1,WIL54145.c1g1i3,WIL54145.c1g1i4,WIL54165.c3g3i1,WIL54165.c3g4i1,WIL54165.c3g5i1,WIL54275.c1g2i1,WIL56074.c0g2i1,WIL56074.c0g3i1,WIL56074.c2g1i1,WIL56789.c5g4i…
MF	GO:0016875	ligase activity, forming carbon-oxygen bonds	268	43	26.28	0.00085	0.0147987	WIL28379.c0g1i1,WIL30935.c0g2i1,WIL40709.c0g1i1,WIL40709.c0g1i3,WIL46984.c0g1i1,WIL46984.c0g2i3,WIL46984.c0g2i4,WIL46984.c0g2i5,WIL47992.c0g1i2,WIL50600.c0g1i1,WIL51629.c1g3i4,WIL53196.c1g2i1,WIL53196.c3g2i11,WIL53196.c3g3i1,WIL54145.c0g1i1,WIL54145.c1g1i3,WIL54145.c1g1i4,WIL54165.c3g3i1,WIL54165.c3g4i1,WIL54165.c3g5i1,WIL54275.c1g2i1,WIL56074.c0g2i1,WIL56074.c0g3i1,WIL56074.c2g1i1,WIL56789.c5g4i…
MF	GO:0016876	ligase activity, forming aminoacyl-tRNA and related compounds	268	43	26.28	0.00085	0.0147987	WIL28379.c0g1i1,WIL30935.c0g2i1,WIL40709.c0g1i1,WIL40709.c0g1i3,WIL46984.c0g1i1,WIL46984.c0g2i3,WIL46984.c0g2i4,WIL46984.c0g2i5,WIL47992.c0g1i2,WIL50600.c0g1i1,WIL51629.c1g3i4,WIL53196.c1g2i1,WIL53196.c3g2i11,WIL53196.c3g3i1,WIL54145.c0g1i1,WIL54145.c1g1i3,WIL54145.c1g1i4,WIL54165.c3g3i1,WIL54165.c3g4i1,WIL54165.c3g5i1,WIL54275.c1g2i1,WIL56074.c0g2i1,WIL56074.c0g3i1,WIL56074.c2g1i1,WIL56789.c5g4i…
BP	GO:0050896	response to stimulus	1754	200	163.78	0.00091	0.0314227	WIL101195.c0g1i1,WIL102172.c0g1i1,WIL106547.c0g1i1,WIL12015.c0g2i1,WIL14560.c0g1i1,WIL15245.c0g2i1,WIL16340.c0g1i1,WIL1718.c0g1i1,WIL19176.c0g1i1,WIL19197.c0g1i1,WIL2349.c0g1i1,WIL26058.c0g1i1,WIL26083.c0g2i1,WIL2649.c0g1i1,WIL28124.c0g1i1,WIL28378.c0g1i1,WIL30598.c0g1i1,WIL31252.c0g1i2,WIL31986.c0g1i2,WIL32194.c0g1i1,WIL32262.c0g1i1,WIL32495.c0g2i2,WIL35861.c0g1i1,WIL36032.c0g2i1,WIL36438.c0g1i1…
BP	GO:0006661	phosphatidylinositol biosynthetic process	29	9	2.71	0.00093	0.0314227	WIL40804.c0g1i2,WIL47267.c0g1i1,WIL51618.c0g1i2,WIL51618.c0g1i3,WIL60822.c0g1i2,WIL61514.c4g1i12,WIL61514.c4g1i13,WIL61514.c4g1i6,WIL61514.c4g1i8
CC	GO:1902494	catalytic complex	392	51	32.73	0.00095	0.05453	WIL101110.c0g1i1,WIL22396.c1g1i1,WIL31396.c0g1i1,WIL37573.c0g1i1,WIL39943.c0g1i1,WIL41444.c0g1i1,WIL41566.c0g1i1,WIL42962.c0g1i2,WIL43732.c0g1i1,WIL47512.c0g2i2,WIL48367.c0g1i9,WIL49011.c1g1i10,WIL49011.c1g1i9,WIL51485.c1g1i2,WIL51618.c0g1i2,WIL51618.c0g1i3,WIL53222.c0g1i3,WIL54469.c2g3i2,WIL54760.c4g2i7,WIL55354.c2g1i3,WIL56363.c4g2i2,WIL56955.c1g1i1,WIL58593.c1g1i10,WIL58593.c1g1i9,WIL58629.c6g…
BP	GO:0051274	beta-glucan biosynthetic process	124	23	11.58	0.00103	0.0337779	WIL28168.c0g2i1,WIL32143.c0g1i1,WIL38157.c0g2i1,WIL39943.c0g1i1,WIL42404.c0g1i1,WIL42404.c0g1i2,WIL43732.c0g1i1,WIL49011.c1g1i10,WIL49011.c1g1i9,WIL54469.c2g3i2,WIL56708.c0g1i2,WIL59017.c1g2i1,WIL60651.c0g1i1,WIL60651.c1g1i2,WIL60651.c1g1i7,WIL61866.c1g2i11,WIL61866.c1g2i8,WIL62572.c1g1i1,WIL62641.c0g1i1,WIL62885.c2g1i1,WIL7273.c0g1i1,WIL8053.c0g1i1,WIL92880.c0g1i1
MF	GO:0003952	NAD+ synthase (glutamine-hydrolyzing) activity	6	4	0.59	0.00117	0.0198607	WIL61586.c3g1i3,WIL61586.c3g2i1,WIL61586.c3g2i2,WIL62991.c2g2i2
BP	GO:0006497	protein lipidation	30	9	2.8	0.00122	0.0377861	WIL40804.c0g1i2,WIL47267.c0g1i1,WIL51618.c0g1i2,WIL51618.c0g1i3,WIL60822.c0g1i2,WIL61514.c4g1i12,WIL61514.c4g1i13,WIL61514.c4g1i6,WIL61514.c4g1i8
BP	GO:0042158	lipoprotein biosynthetic process	30	9	2.8	0.00122	0.0377861	WIL40804.c0g1i2,WIL47267.c0g1i1,WIL51618.c0g1i2,WIL51618.c0g1i3,WIL60822.c0g1i2,WIL61514.c4g1i12,WIL61514.c4g1i13,WIL61514.c4g1i6,WIL61514.c4g1i8
BP	GO:0016567	protein ubiquitination	68	15	6.35	0.00126	0.0379703	WIL100773.c0g1i1,WIL51176.c1g1i1,WIL51176.c1g2i4,WIL55728.c0g2i2,WIL58040.c6g1i1,WIL63086.c1g3i1,WIL63339.c2g1i1,WIL63339.c2g3i1,WIL63339.c2g4i1,WIL63339.c2g4i10,WIL63339.c2g4i4,WIL63339.c2g5i1,WIL63339.c2g5i2,WIL63339.c2g5i4,WIL63339.c2g5i6
CC	GO:0000930	gamma-tubulin complex	7	4	0.58	0.00138	0.06601	WIL38262.c0g1i3,WIL48205.c0g1i4,WIL58208.c3g1i3,WIL58208.c3g1i4
MF	GO:0004097	catechol oxidase activity	10	5	0.98	0.00149	0.0243177	WIL100647.c0g1i1,WIL61991.c0g2i6,WIL61991.c0g2i7,WIL61991.c0g2i8,WIL61991.c0g2i9
MF	GO:0003918	DNA topoisomerase type II (ATP-hydrolyzing) activity	41	11	4.02	0.00154	0.0243177	WIL32101.c0g1i1,WIL40519.c1g2i5,WIL40519.c1g2i6,WIL62306.c0g3i1,WIL62716.c1g1i1,WIL62716.c1g2i1,WIL62716.c1g5i1,WIL62716.c1g5i12,WIL62716.c1g5i13,WIL62716.c1g5i14,WIL62716.c1g5i2
MF	GO:0061505	DNA topoisomerase II activity	41	11	4.02	0.00154	0.0243177	WIL32101.c0g1i1,WIL40519.c1g2i5,WIL40519.c1g2i6,WIL62306.c0g3i1,WIL62716.c1g1i1,WIL62716.c1g2i1,WIL62716.c1g5i1,WIL62716.c1g5i12,WIL62716.c1g5i13,WIL62716.c1g5i14,WIL62716.c1g5i2
BP	GO:0006420	arginyl-tRNA aminoacylation	151	26	14.1	0.00157	0.0451718	WIL28379.c0g1i1,WIL30935.c0g2i1,WIL46984.c0g1i1,WIL46984.c0g2i3,WIL46984.c0g2i4,WIL46984.c0g2i5,WIL50600.c0g1i1,WIL53196.c1g2i1,WIL53196.c3g2i11,WIL53196.c3g3i1,WIL54165.c3g3i1,WIL54165.c3g4i1,WIL54165.c3g5i1,WIL56074.c0g2i1,WIL56074.c0g3i1,WIL56074.c2g1i1,WIL56789.c5g4i1,WIL56789.c5g4i2,WIL56997.c0g1i1,WIL57260.c3g1i2,WIL59702.c1g4i1,WIL60371.c5g1i1,WIL63286.c4g14i1,WIL63286.c4g2i1,WIL63286.c4g6…
BP	GO:0042157	lipoprotein metabolic process	31	9	2.89	0.00158	0.0451718	WIL40804.c0g1i2,WIL47267.c0g1i1,WIL51618.c0g1i2,WIL51618.c0g1i3,WIL60822.c0g1i2,WIL61514.c4g1i12,WIL61514.c4g1i13,WIL61514.c4g1i6,WIL61514.c4g1i8
BP	GO:0006265	DNA topological change	50	12	4.67	0.00177	0.0493388	WIL32101.c0g1i1,WIL40519.c1g2i5,WIL40519.c1g2i6,WIL50150.c7g1i1,WIL62306.c0g3i1,WIL62716.c1g1i1,WIL62716.c1g2i1,WIL62716.c1g5i1,WIL62716.c1g5i12,WIL62716.c1g5i13,WIL62716.c1g5i14,WIL62716.c1g5i2
CC	GO:0000148	1,3-beta-D-glucan synthase complex	42	10	3.51	0.00196	0.0782075	WIL39943.c0g1i1,WIL43732.c0g1i1,WIL49011.c1g1i10,WIL49011.c1g1i9,WIL54469.c2g3i2,WIL61866.c1g2i11,WIL61866.c1g2i8,WIL62572.c1g1i1,WIL7273.c0g1i1,WIL8053.c0g1i1
MF	GO:0016491	oxidoreductase activity	1919	225	188.16	0.00204	0.0314809	WIL100647.c0g1i1,WIL105858.c0g1i1,WIL11693.c0g2i1,WIL12028.c0g1i1,WIL14062.c0g2i1,WIL14240.c0g1i1,WIL14567.c0g1i1,WIL15797.c0g1i1,WIL16420.c0g1i1,WIL16509.c0g1i1,WIL16509.c0g2i1,WIL16737.c0g1i1,WIL16905.c0g2i1,WIL17790.c0g1i1,WIL18018.c0g1i1,WIL20607.c0g2i1,WIL21476.c0g2i1,WIL22138.c0g1i1,WIL2234.c0g2i1,WIL22710.c0g3i1,WIL26396.c0g1i1,WIL27135.c0g1i1,WIL29106.c0g1i1,WIL29450.c0g1i1,WIL30331.c0g2i…
CC	GO:0005853	eukaryotic translation elongation factor 1 complex	4	3	0.33	0.00218	0.0782075	WIL51767.c0g1i1,WIL51767.c0g1i3,WIL60085.c1g3i1
MF	GO:0003916	DNA topoisomerase activity	49	12	4.8	0.00225	0.03395	WIL32101.c0g1i1,WIL40519.c1g2i5,WIL40519.c1g2i6,WIL50150.c7g1i1,WIL62306.c0g3i1,WIL62716.c1g1i1,WIL62716.c1g2i1,WIL62716.c1g5i1,WIL62716.c1g5i12,WIL62716.c1g5i13,WIL62716.c1g5i14,WIL62716.c1g5i2
BP	GO:0009250	glucan biosynthetic process	140	24	13.07	0.00248	0.0674439	WIL28168.c0g2i1,WIL32143.c0g1i1,WIL38157.c0g2i1,WIL39943.c0g1i1,WIL42404.c0g1i1,WIL42404.c0g1i2,WIL43732.c0g1i1,WIL44214.c0g1i1,WIL49011.c1g1i10,WIL49011.c1g1i9,WIL54469.c2g3i2,WIL56708.c0g1i2,WIL59017.c1g2i1,WIL60651.c0g1i1,WIL60651.c1g1i2,WIL60651.c1g1i7,WIL61866.c1g2i11,WIL61866.c1g2i8,WIL62572.c1g1i1,WIL62641.c0g1i1,WIL62885.c2g1i1,WIL7273.c0g1i1,WIL8053.c0g1i1,WIL92880.c0g1i1
BP	GO:0006426	glycyl-tRNA aminoacylation	22	7	2.05	0.00295	0.0783093	WIL47992.c0g1i2,WIL54275.c1g2i1,WIL58024.c1g1i9,WIL60499.c2g1i10,WIL60499.c2g1i2,WIL60499.c2g1i4,WIL60499.c2g1i8
BP	GO:0044786	cell cycle DNA replication	4	3	0.37	0.00302	0.0783093	WIL27276.c0g1i1,WIL48991.c0g1i1,WIL48991.c0g1i4
MF	GO:0004814	arginine-tRNA ligase activity	151	26	14.81	0.00319	0.0470872	WIL28379.c0g1i1,WIL30935.c0g2i1,WIL46984.c0g1i1,WIL46984.c0g2i3,WIL46984.c0g2i4,WIL46984.c0g2i5,WIL50600.c0g1i1,WIL53196.c1g2i1,WIL53196.c3g2i11,WIL53196.c3g3i1,WIL54165.c3g3i1,WIL54165.c3g4i1,WIL54165.c3g5i1,WIL56074.c0g2i1,WIL56074.c0g3i1,WIL56074.c2g1i1,WIL56789.c5g4i1,WIL56789.c5g4i2,WIL56997.c0g1i1,WIL57260.c3g1i2,WIL59702.c1g4i1,WIL60371.c5g1i1,WIL63286.c4g14i1,WIL63286.c4g2i1,WIL63286.c4g6…
MF	GO:0004820	glycine-tRNA ligase activity	22	7	2.16	0.00391	0.056487	WIL47992.c0g1i2,WIL54275.c1g2i1,WIL58024.c1g1i9,WIL60499.c2g1i10,WIL60499.c2g1i2,WIL60499.c2g1i4,WIL60499.c2g1i8
BP	GO:0006857	oligopeptide transport	48	11	4.48	0.00399	0.0967141	WIL37877.c0g1i1,WIL37877.c0g1i2,WIL48315.c0g1i1,WIL51633.c1g1i1,WIL52575.c0g2i1,WIL52575.c0g3i4,WIL53252.c0g5i1,WIL53695.c0g2i3,WIL53695.c0g2i4,WIL53695.c0g2i6,WIL56033.c0g1i2
BP	GO:0015833	peptide transport	48	11	4.48	0.00399	0.0967141	WIL37877.c0g1i1,WIL37877.c0g1i2,WIL48315.c0g1i1,WIL51633.c1g1i1,WIL52575.c0g2i1,WIL52575.c0g3i4,WIL53252.c0g5i1,WIL53695.c0g2i3,WIL53695.c0g2i4,WIL53695.c0g2i6,WIL56033.c0g1i2
BP	GO:0042886	amide transport	48	11	4.48	0.00399	0.0967141	WIL37877.c0g1i1,WIL37877.c0g1i2,WIL48315.c0g1i1,WIL51633.c1g1i1,WIL52575.c0g2i1,WIL52575.c0g3i4,WIL53252.c0g5i1,WIL53695.c0g2i3,WIL53695.c0g2i4,WIL53695.c0g2i6,WIL56033.c0g1i2
BP	GO:0006074	(1->3)-beta-D-glucan metabolic process	42	10	3.92	0.00444	0.103137	WIL39943.c0g1i1,WIL43732.c0g1i1,WIL49011.c1g1i10,WIL49011.c1g1i9,WIL54469.c2g3i2,WIL61866.c1g2i11,WIL61866.c1g2i8,WIL62572.c1g1i1,WIL7273.c0g1i1,WIL8053.c0g1i1
BP	GO:0006075	(1->3)-beta-D-glucan biosynthetic process	42	10	3.92	0.00444	0.103137	WIL39943.c0g1i1,WIL43732.c0g1i1,WIL49011.c1g1i10,WIL49011.c1g1i9,WIL54469.c2g3i2,WIL61866.c1g2i11,WIL61866.c1g2i8,WIL62572.c1g1i1,WIL7273.c0g1i1,WIL8053.c0g1i1
MF	GO:0047334	diphosphate-fructose-6-phosphate 1-phosphotransferase activity	8	4	0.78	0.00467	0.066061	WIL48733.c4g2i11,WIL48733.c4g2i7,WIL56240.c3g2i1,WIL56240.c3g2i2
BP	GO:0051273	beta-glucan metabolic process	147	24	13.73	0.00474	0.107859	WIL28168.c0g2i1,WIL32143.c0g1i1,WIL38157.c0g2i1,WIL39943.c0g1i1,WIL42404.c0g1i1,WIL42404.c0g1i2,WIL43732.c0g1i1,WIL49011.c1g1i10,WIL49011.c1g1i9,WIL54469.c2g3i2,WIL56708.c0g1i2,WIL57662.c4g2i8,WIL59017.c1g2i1,WIL60651.c0g1i1,WIL60651.c1g1i2,WIL60651.c1g1i7,WIL61866.c1g2i11,WIL61866.c1g2i8,WIL62572.c1g1i1,WIL62641.c0g1i1,WIL62885.c2g1i1,WIL7273.c0g1i1,WIL8053.c0g1i1,WIL92880.c0g1i1
MF	GO:0016682	oxidoreductase activity, acting on diphenols and related substances as donors, oxygen as acceptor	41	10	4.02	0.00527	0.0730271	WIL100647.c0g1i1,WIL47743.c0g1i1,WIL58594.c1g1i2,WIL59474.c2g1i4,WIL61991.c0g2i6,WIL61991.c0g2i7,WIL61991.c0g2i8,WIL61991.c0g2i9,WIL69932.c0g1i1,WIL9095.c0g1i1
CC	GO:0044450	microtubule organizing center part	15	5	1.25	0.00593	0.189101	WIL38262.c0g1i3,WIL48205.c0g1i4,WIL58208.c3g1i3,WIL58208.c3g1i4,WIL60125.c0g1i1
BP	GO:0033692	cellular polysaccharide biosynthetic process	158	25	14.75	0.00604	0.134692	WIL28168.c0g2i1,WIL32143.c0g1i1,WIL38157.c0g2i1,WIL39943.c0g1i1,WIL42404.c0g1i1,WIL42404.c0g1i2,WIL43730.c0g1i1,WIL43732.c0g1i1,WIL44214.c0g1i1,WIL49011.c1g1i10,WIL49011.c1g1i9,WIL54469.c2g3i2,WIL56708.c0g1i2,WIL59017.c1g2i1,WIL60651.c0g1i1,WIL60651.c1g1i2,WIL60651.c1g1i7,WIL61866.c1g2i11,WIL61866.c1g2i8,WIL62572.c1g1i1,WIL62641.c0g1i1,WIL62885.c2g1i1,WIL7273.c0g1i1,WIL8053.c0g1i1,WIL92880.c0g1i1
MF	GO:0003843	1,3-beta-D-glucan synthase activity	42	10	4.12	0.00632	0.0858256	WIL39943.c0g1i1,WIL43732.c0g1i1,WIL49011.c1g1i10,WIL49011.c1g1i9,WIL54469.c2g3i2,WIL61866.c1g2i11,WIL61866.c1g2i8,WIL62572.c1g1i1,WIL7273.c0g1i1,WIL8053.c0g1i1
BP	GO:0045017	glycerolipid biosynthetic process	58	12	5.42	0.00648	0.136535	WIL35169.c0g1i1,WIL35169.c0g2i1,WIL40804.c0g1i2,WIL47267.c0g1i1,WIL51618.c0g1i2,WIL51618.c0g1i3,WIL55736.c0g1i1,WIL60822.c0g1i2,WIL61514.c4g1i12,WIL61514.c4g1i13,WIL61514.c4g1i6,WIL61514.c4g1i8
BP	GO:0009448	gamma-aminobutyric acid metabolic process	9	4	0.84	0.00649	0.136535	WIL14062.c0g2i1,WIL27135.c0g1i1,WIL38369.c0g1i1,WIL59185.c5g4i1
BP	GO:0009450	gamma-aminobutyric acid catabolic process	9	4	0.84	0.00649	0.136535	WIL14062.c0g2i1,WIL27135.c0g1i1,WIL38369.c0g1i1,WIL59185.c5g4i1
BP	GO:0006425	glutaminyl-tRNA aminoacylation	5	3	0.47	0.00703	0.143531	WIL54145.c0g1i1,WIL54145.c1g1i3,WIL54145.c1g1i4
BP	GO:0009247	glycolipid biosynthetic process	38	9	3.55	0.00708	0.143531	WIL40804.c0g1i2,WIL47267.c0g1i1,WIL51618.c0g1i2,WIL51618.c0g1i3,WIL60822.c0g1i2,WIL61514.c4g1i12,WIL61514.c4g1i13,WIL61514.c4g1i6,WIL61514.c4g1i8
BP	GO:0070647	protein modification by small protein conjugation or removal	177	27	16.53	0.0073	0.145348	WIL100773.c0g1i1,WIL29064.c0g1i1,WIL36055.c0g1i1,WIL46125.c0g1i1,WIL46565.c0g1i1,WIL51176.c1g1i1,WIL51176.c1g2i4,WIL55728.c0g2i2,WIL58040.c6g1i1,WIL59121.c2g1i5,WIL59121.c2g2i2,WIL59121.c2g3i4,WIL60216.c0g1i1,WIL61053.c0g2i9,WIL62534.c0g1i1,WIL62689.c0g1i2,WIL63019.c0g1i1,WIL63086.c1g3i1,WIL63339.c2g1i1,WIL63339.c2g3i1,WIL63339.c2g4i1,WIL63339.c2g4i10,WIL63339.c2g4i4,WIL63339.c2g5i1,WIL63339.c2g5…
MF	GO:0009013	succinate-semialdehyde dehydrogenase [NAD(P)+] activity	9	4	0.88	0.00775	0.101724	WIL14062.c0g2i1,WIL27135.c0g1i1,WIL38369.c0g1i1,WIL59185.c5g4i1
MF	GO:0004368	glycerol-3-phosphate dehydrogenase activity	5	3	0.49	0.00809	0.101724	WIL58629.c6g2i1,WIL63485.c0g1i1,WIL63485.c0g1i2
MF	GO:0052590	sn-glycerol-3-phosphate:ubiquinone oxidoreductase activity	5	3	0.49	0.00809	0.101724	WIL58629.c6g2i1,WIL63485.c0g1i1,WIL63485.c0g1i2
MF	GO:0052591	sn-glycerol-3-phosphate:ubiquinone-8 oxidoreductase activity	5	3	0.49	0.00809	0.101724	WIL58629.c6g2i1,WIL63485.c0g1i1,WIL63485.c0g1i2
BP	GO:0046467	membrane lipid biosynthetic process	39	9	3.64	0.00845	0.161861	WIL40804.c0g1i2,WIL47267.c0g1i1,WIL51618.c0g1i2,WIL51618.c0g1i3,WIL60822.c0g1i2,WIL61514.c4g1i12,WIL61514.c4g1i13,WIL61514.c4g1i6,WIL61514.c4g1i8
BP	GO:0006073	cellular glucan metabolic process	196	29	18.3	0.0085	0.161861	WIL23464.c0g1i1,WIL28168.c0g2i1,WIL32143.c0g1i1,WIL38157.c0g2i1,WIL39943.c0g1i1,WIL42404.c0g1i1,WIL42404.c0g1i2,WIL43732.c0g1i1,WIL44214.c0g1i1,WIL49011.c1g1i10,WIL49011.c1g1i9,WIL49666.c0g1i3,WIL54469.c2g3i2,WIL55264.c0g1i2,WIL56494.c4g1i1,WIL56708.c0g1i2,WIL57662.c4g2i8,WIL59017.c1g2i1,WIL60651.c0g1i1,WIL60651.c1g1i2,WIL60651.c1g1i7,WIL61866.c1g2i11,WIL61866.c1g2i8,WIL62572.c1g1i1,WIL62641.c0g1…
BP	GO:0000719	photoreactive repair	2	2	0.19	0.00871	0.161861	WIL55212.c1g1i1,WIL55212.c1g2i2
BP	GO:0009650	UV protection	2	2	0.19	0.00871	0.161861	WIL55212.c1g1i1,WIL55212.c1g2i2
BP	GO:0044042	glucan metabolic process	197	29	18.4	0.00911	0.166519	WIL23464.c0g1i1,WIL28168.c0g2i1,WIL32143.c0g1i1,WIL38157.c0g2i1,WIL39943.c0g1i1,WIL42404.c0g1i1,WIL42404.c0g1i2,WIL43732.c0g1i1,WIL44214.c0g1i1,WIL49011.c1g1i10,WIL49011.c1g1i9,WIL49666.c0g1i3,WIL54469.c2g3i2,WIL55264.c0g1i2,WIL56494.c4g1i1,WIL56708.c0g1i2,WIL57662.c4g2i8,WIL59017.c1g2i1,WIL60651.c0g1i1,WIL60651.c1g1i2,WIL60651.c1g1i7,WIL61866.c1g2i11,WIL61866.c1g2i8,WIL62572.c1g1i1,WIL62641.c0g1…
BP	GO:0032446	protein modification by small protein conjugation	83	15	7.75	0.00927	0.16671	WIL100773.c0g1i1,WIL51176.c1g1i1,WIL51176.c1g2i4,WIL55728.c0g2i2,WIL58040.c6g1i1,WIL63086.c1g3i1,WIL63339.c2g1i1,WIL63339.c2g3i1,WIL63339.c2g4i1,WIL63339.c2g4i10,WIL63339.c2g4i4,WIL63339.c2g5i1,WIL63339.c2g5i2,WIL63339.c2g5i4,WIL63339.c2g5i6
MF	GO:0016679	oxidoreductase activity, acting on diphenols and related substances as donors	51	11	5	0.00936	0.114477	WIL100647.c0g1i1,WIL46449.c0g1i4,WIL47743.c0g1i1,WIL58594.c1g1i2,WIL59474.c2g1i4,WIL61991.c0g2i6,WIL61991.c0g2i7,WIL61991.c0g2i8,WIL61991.c0g2i9,WIL69932.c0g1i1,WIL9095.c0g1i1
MF	GO:0004867	serine-type endopeptidase inhibitor activity	2	2	0.2	0.00961	0.114477	WIL14560.c0g1i1,WIL2649.c0g1i1
MF	GO:0005432	calcium:sodium antiporter activity	2	2	0.2	0.00961	0.114477	WIL53875.c0g5i1,WIL63101.c2g1i5
CC	GO:0016593	Cdc73/Paf1 complex	23	6	1.92	0.00978	0.240075	WIL51485.c1g1i2,WIL56363.c4g2i2,WIL60229.c4g1i13,WIL60229.c4g1i14,WIL60229.c4g1i3,WIL62495.c1g6i2
MF	GO:0016780	phosphotransferase activity, for other substituted phosphate groups	20	6	1.96	0.01021	0.119527	WIL52855.c1g2i3,WIL53999.c4g6i4,WIL61514.c4g1i12,WIL61514.c4g1i13,WIL61514.c4g1i6,WIL61514.c4g1i8
BP	GO:0006633	fatty acid biosynthetic process	183	27	17.09	0.01125	0.199107	WIL20260.c0g1i1,WIL24107.c0g1i1,WIL27462.c0g1i1,WIL29457.c1g2i1,WIL34750.c0g1i1,WIL35795.c0g2i1,WIL39978.c0g1i2,WIL40324.c0g1i2,WIL43679.c0g1i1,WIL43976.c0g1i1,WIL46621.c0g1i1,WIL46621.c0g1i4,WIL47789.c0g2i1,WIL48280.c0g1i1,WIL50067.c0g2i3,WIL51219.c0g1i2,WIL52289.c0g2i2,WIL57304.c3g8i1,WIL57304.c4g1i1,WIL57304.c5g1i1,WIL58545.c0g1i3,WIL60513.c0g1i1,WIL60513.c1g2i1,WIL60905.c4g9i1,WIL60905.c4g9i2…
CC	GO:1990234	transferase complex	233	30	19.45	0.01133	0.240075	WIL101110.c0g1i1,WIL22396.c1g1i1,WIL39943.c0g1i1,WIL41444.c0g1i1,WIL43732.c0g1i1,WIL48367.c0g1i9,WIL49011.c1g1i10,WIL49011.c1g1i9,WIL51485.c1g1i2,WIL54469.c2g3i2,WIL55354.c2g1i3,WIL56363.c4g2i2,WIL58593.c1g1i10,WIL58593.c1g1i9,WIL60229.c4g1i13,WIL60229.c4g1i14,WIL60229.c4g1i3,WIL60489.c1g2i2,WIL60640.c1g12i2,WIL61866.c1g2i11,WIL61866.c1g2i3,WIL61866.c1g2i6,WIL61866.c1g2i8,WIL62495.c1g6i2,WIL62572…
BP	GO:0006664	glycolipid metabolic process	41	9	3.83	0.01181	0.202587	WIL40804.c0g1i2,WIL47267.c0g1i1,WIL51618.c0g1i2,WIL51618.c0g1i3,WIL60822.c0g1i2,WIL61514.c4g1i12,WIL61514.c4g1i13,WIL61514.c4g1i6,WIL61514.c4g1i8
BP	GO:1903509	liposaccharide metabolic process	41	9	3.83	0.01181	0.202587	WIL40804.c0g1i2,WIL47267.c0g1i1,WIL51618.c0g1i2,WIL51618.c0g1i3,WIL60822.c0g1i2,WIL61514.c4g1i12,WIL61514.c4g1i13,WIL61514.c4g1i6,WIL61514.c4g1i8
CC	GO:0008023	transcription elongation factor complex	24	6	2	0.01214	0.240075	WIL51485.c1g1i2,WIL56363.c4g2i2,WIL60229.c4g1i13,WIL60229.c4g1i14,WIL60229.c4g1i3,WIL62495.c1g6i2
CC	GO:0000145	exocyst	46	9	3.84	0.01254	0.240075	WIL35776.c0g1i1,WIL36498.c0g1i1,WIL43304.c0g1i3,WIL53227.c3g1i5,WIL58443.c0g1i2,WIL58443.c0g1i3,WIL58490.c1g2i6,WIL59210.c0g1i1,WIL59341.c0g1i1
MF	GO:0003872	6-phosphofructokinase activity	21	6	2.06	0.01313	0.151106	WIL48733.c4g2i11,WIL48733.c4g2i7,WIL56240.c3g2i1,WIL56240.c3g2i2,WIL56853.c2g1i2,WIL61595.c0g1i18
CC	GO:0033180	proton-transporting V-type ATPase, V1 domain	18	5	1.5	0.01372	0.240075	WIL29422.c0g1i1,WIL47447.c0g1i3,WIL47447.c0g1i4,WIL60301.c0g2i1,WIL60301.c0g2i2
BP	GO:0008610	lipid biosynthetic process	355	46	33.15	0.01376	0.22999	WIL20260.c0g1i1,WIL24107.c0g1i1,WIL27462.c0g1i1,WIL29457.c1g2i1,WIL34750.c0g1i1,WIL35169.c0g1i1,WIL35169.c0g2i1,WIL35795.c0g2i1,WIL39978.c0g1i2,WIL40324.c0g1i2,WIL40804.c0g1i2,WIL431.c0g1i1,WIL43679.c0g1i1,WIL43976.c0g1i1,WIL46621.c0g1i1,WIL46621.c0g1i4,WIL47267.c0g1i1,WIL47789.c0g2i1,WIL48280.c0g1i1,WIL50067.c0g2i3,WIL51219.c0g1i2,WIL51618.c0g1i2,WIL51618.c0g1i3,WIL52289.c0g2i2,WIL52855.c1g2i3,W…
BP	GO:0046474	glycerophospholipid biosynthetic process	42	9	3.92	0.01382	0.22999	WIL40804.c0g1i2,WIL47267.c0g1i1,WIL51618.c0g1i2,WIL51618.c0g1i3,WIL60822.c0g1i2,WIL61514.c4g1i12,WIL61514.c4g1i13,WIL61514.c4g1i6,WIL61514.c4g1i8
MF	GO:0016758	transferase activity, transferring hexosyl groups	587	74	57.56	0.01453	0.164431	WIL10187.c0g1i1,WIL17437.c0g2i1,WIL23464.c0g1i1,WIL24236.c0g1i1,WIL24459.c0g2i1,WIL24649.c0g1i1,WIL25046.c0g2i1,WIL28168.c0g2i1,WIL34107.c0g1i1,WIL34226.c0g1i1,WIL36903.c0g1i1,WIL39318.c0g1i2,WIL39943.c0g1i1,WIL40384.c0g2i1,WIL40384.c0g2i2,WIL40547.c0g1i1,WIL42404.c0g1i1,WIL42404.c0g1i2,WIL43732.c0g1i1,WIL43863.c0g1i1,WIL43863.c0g1i2,WIL43863.c0g1i3,WIL47267.c0g1i1,WIL49011.c1g1i10,WIL49011.c1g1i…
CC	GO:0016459	myosin complex	32	7	2.67	0.01464	0.240075	WIL26767.c0g1i1,WIL43456.c0g1i1,WIL43540.c0g1i1,WIL54191.c1g10i3,WIL54191.c1g10i4,WIL57304.c3g7i1,WIL63348.c0g2i1
MF	GO:0008974	phosphoribulokinase activity	6	3	0.59	0.015	0.166967	WIL12503.c0g1i1,WIL38986.c0g1i1,WIL38986.c0g1i2
BP	GO:0006399	tRNA metabolic process	357	46	33.34	0.01511	0.24776	WIL28379.c0g1i1,WIL30935.c0g2i1,WIL40709.c0g1i1,WIL40709.c0g1i3,WIL46984.c0g1i1,WIL46984.c0g2i3,WIL46984.c0g2i4,WIL46984.c0g2i5,WIL47992.c0g1i2,WIL50262.c0g1i1,WIL50600.c0g1i1,WIL51629.c1g3i4,WIL53196.c1g2i1,WIL53196.c3g2i11,WIL53196.c3g3i1,WIL54145.c0g1i1,WIL54145.c1g1i3,WIL54145.c1g1i4,WIL54165.c3g3i1,WIL54165.c3g4i1,WIL54165.c3g5i1,WIL54275.c1g2i1,WIL56074.c0g2i1,WIL56074.c0g3i1,WIL56074.c2g1i…
BP	GO:0044264	cellular polysaccharide metabolic process	214	30	19.98	0.01562	0.25241	WIL23464.c0g1i1,WIL28168.c0g2i1,WIL32143.c0g1i1,WIL38157.c0g2i1,WIL39943.c0g1i1,WIL42404.c0g1i1,WIL42404.c0g1i2,WIL43730.c0g1i1,WIL43732.c0g1i1,WIL44214.c0g1i1,WIL49011.c1g1i10,WIL49011.c1g1i9,WIL49666.c0g1i3,WIL54469.c2g3i2,WIL55264.c0g1i2,WIL56494.c4g1i1,WIL56708.c0g1i2,WIL57662.c4g2i8,WIL59017.c1g2i1,WIL60651.c0g1i1,WIL60651.c1g1i2,WIL60651.c1g1i7,WIL61866.c1g2i11,WIL61866.c1g2i8,WIL62572.c1g1…
MF	GO:0016740	transferase activity	5299	560	519.58	0.01622	0.177635	WIL100154.c0g1i1,WIL100565.c0g1i1,WIL10187.c0g1i1,WIL10423.c1g1i1,WIL105719.c0g1i1,WIL1191.c0g1i1,WIL12503.c0g1i1,WIL13952.c0g1i1,WIL14326.c0g1i1,WIL15171.c0g1i1,WIL15483.c0g1i1,WIL15534.c0g2i1,WIL16292.c0g1i1,WIL16977.c0g1i1,WIL17334.c0g1i1,WIL17437.c0g2i1,WIL20260.c0g1i1,WIL21661.c0g1i3,WIL22095.c0g2i1,WIL23086.c0g2i1,WIL23464.c0g1i1,WIL24107.c0g1i1,WIL24236.c0g1i1,WIL24459.c0g2i1,WIL24649.c0g1…
CC	GO:0005911	cell-cell junction	48	9	4.01	0.01644	0.240075	WIL23086.c0g1i1,WIL49698.c0g1i1,WIL49698.c0g1i3,WIL53380.c0g2i6,WIL60243.c2g1i5,WIL61428.c4g1i1,WIL62742.c0g1i3,WIL74261.c0g1i1,WIL8316.c0g1i1
CC	GO:0009506	plasmodesma	48	9	4.01	0.01644	0.240075	WIL23086.c0g1i1,WIL49698.c0g1i1,WIL49698.c0g1i3,WIL53380.c0g2i6,WIL60243.c2g1i5,WIL61428.c4g1i1,WIL62742.c0g1i3,WIL74261.c0g1i1,WIL8316.c0g1i1
CC	GO:0030054	cell junction	48	9	4.01	0.01644	0.240075	WIL23086.c0g1i1,WIL49698.c0g1i1,WIL49698.c0g1i3,WIL53380.c0g2i6,WIL60243.c2g1i5,WIL61428.c4g1i1,WIL62742.c0g1i3,WIL74261.c0g1i1,WIL8316.c0g1i1
CC	GO:0055044	symplast	48	9	4.01	0.01644	0.240075	WIL23086.c0g1i1,WIL49698.c0g1i1,WIL49698.c0g1i3,WIL53380.c0g2i6,WIL60243.c2g1i5,WIL61428.c4g1i1,WIL62742.c0g1i3,WIL74261.c0g1i1,WIL8316.c0g1i1
CC	GO:0071944	cell periphery	463	52	38.65	0.01673	0.240075	WIL21772.c0g1i1,WIL23464.c0g1i1,WIL35776.c0g1i1,WIL35793.c0g2i1,WIL36155.c0g1i1,WIL36498.c0g1i1,WIL38940.c0g1i5,WIL39943.c0g1i1,WIL42404.c0g1i1,WIL42404.c0g1i2,WIL43304.c0g1i3,WIL43732.c0g1i1,WIL48108.c0g1i1,WIL49011.c1g1i10,WIL49011.c1g1i9,WIL49666.c0g1i3,WIL50266.c0g1i1,WIL50451.c0g1i2,WIL50562.c0g1i1,WIL53227.c3g1i5,WIL53245.c2g10i2,WIL53380.c0g2i6,WIL54469.c2g3i2,WIL54953.c1g1i2,WIL54953.c3g1…
MF	GO:0032440	2-alkenal reductase [NAD(P)] activity	11	4	1.08	0.0173	0.186456	WIL51048.c2g3i4,WIL61586.c0g3i1,WIL62786.c1g1i1,WIL97832.c0g1i1
BP	GO:0000271	polysaccharide biosynthetic process	190	27	17.74	0.01788	0.284803	WIL28168.c0g2i1,WIL32143.c0g1i1,WIL34226.c0g1i1,WIL38157.c0g2i1,WIL39943.c0g1i1,WIL42404.c0g1i1,WIL42404.c0g1i2,WIL43730.c0g1i1,WIL43732.c0g1i1,WIL44214.c0g1i1,WIL49011.c1g1i10,WIL49011.c1g1i9,WIL54469.c2g3i2,WIL56708.c0g1i2,WIL59017.c1g2i1,WIL60651.c0g1i1,WIL60651.c1g1i2,WIL60651.c1g1i7,WIL61866.c1g2i11,WIL61866.c1g2i8,WIL62551.c1g1i2,WIL62572.c1g1i1,WIL62641.c0g1i1,WIL62885.c2g1i1,WIL7273.c0g1i…
CC	GO:0000931	gamma-tubulin large complex	3	2	0.25	0.01973	0.257387	WIL38262.c0g1i3,WIL48205.c0g1i4
CC	GO:0008274	gamma-tubulin ring complex	3	2	0.25	0.01973	0.257387	WIL38262.c0g1i3,WIL48205.c0g1i4
CC	GO:0044448	cell cortex part	50	9	4.17	0.02117	0.264165	WIL35776.c0g1i1,WIL36498.c0g1i1,WIL43304.c0g1i3,WIL53227.c3g1i5,WIL58443.c0g1i2,WIL58443.c0g1i3,WIL58490.c1g2i6,WIL59210.c0g1i1,WIL59341.c0g1i1
BP	GO:0031122	cytoplasmic microtubule organization	7	3	0.65	0.02132	0.332642	WIL38262.c0g1i3,WIL58208.c3g1i3,WIL58208.c3g1i4
BP	GO:0006002	fructose 6-phosphate metabolic process	18	5	1.68	0.02148	0.332642	WIL48733.c4g2i11,WIL48733.c4g2i7,WIL56240.c3g2i1,WIL56240.c3g2i2,WIL56853.c2g1i2
CC	GO:0098797	plasma membrane protein complex	59	10	4.93	0.02311	0.274028	WIL39943.c0g1i1,WIL43732.c0g1i1,WIL49011.c1g1i10,WIL49011.c1g1i9,WIL54469.c2g3i2,WIL61866.c1g2i11,WIL61866.c1g2i8,WIL62572.c1g1i1,WIL7273.c0g1i1,WIL8053.c0g1i1
MF	GO:0004674	protein serine/threonine kinase activity	628	77	61.58	0.02348	0.249108	WIL16292.c0g1i1,WIL21661.c0g1i3,WIL27375.c0g1i1,WIL27866.c0g1i1,WIL32792.c0g1i1,WIL36510.c0g1i1,WIL39390.c0g1i1,WIL39390.c0g1i2,WIL41236.c0g2i2,WIL42444.c0g1i1,WIL42768.c0g1i2,WIL43964.c0g1i1,WIL44907.c0g1i1,WIL45502.c0g1i1,WIL46008.c0g1i1,WIL47948.c3g2i3,WIL48077.c0g2i1,WIL48553.c0g1i1,WIL48800.c0g1i2,WIL50134.c1g1i1,WIL50287.c0g1i1,WIL50287.c0g1i2,WIL51048.c2g1i1,WIL51048.c2g3i4,WIL51499.c0g2i3…
CC	GO:0005938	cell cortex	51	9	4.26	0.02387	0.274028	WIL35776.c0g1i1,WIL36498.c0g1i1,WIL43304.c0g1i3,WIL53227.c3g1i5,WIL58443.c0g1i2,WIL58443.c0g1i3,WIL58490.c1g2i6,WIL59210.c0g1i1,WIL59341.c0g1i1
MF	GO:0003904	deoxyribodipyrimidine photo-lyase activity	3	2	0.29	0.02695	0.27312	WIL55212.c1g1i1,WIL55212.c1g2i2
MF	GO:0003913	DNA photolyase activity	3	2	0.29	0.02695	0.27312	WIL55212.c1g1i1,WIL55212.c1g2i2
MF	GO:0016711	flavonoid 3'-monooxygenase activity	3	2	0.29	0.02695	0.27312	WIL58300.c0g1i4,WIL96088.c0g1i1
BP	GO:0008654	phospholipid biosynthetic process	70	12	6.54	0.02759	0.421409	WIL40804.c0g1i2,WIL47267.c0g1i1,WIL51618.c0g1i2,WIL51618.c0g1i3,WIL52855.c1g2i3,WIL53999.c4g6i4,WIL60822.c0g1i2,WIL61514.c4g1i12,WIL61514.c4g1i13,WIL61514.c4g1i6,WIL61514.c4g1i8,WIL61666.c3g1i2
MF	GO:0010333	terpene synthase activity	52	10	5.1	0.0278	0.277591	WIL18364.c0g1i1,WIL42434.c0g1i1,WIL48782.c2g2i6,WIL51645.c3g6i2,WIL51645.c3g6i4,WIL51838.c0g1i1,WIL51838.c0g2i1,WIL53034.c0g1i1,WIL54144.c1g3i1,WIL77709.c0g1i1
MF	GO:0042623	ATPase activity, coupled	453	57	44.42	0.02992	0.290806	WIL17552.c0g1i1,WIL25169.c0g2i1,WIL28128.c0g1i1,WIL29422.c0g1i1,WIL32101.c0g1i1,WIL37577.c0g1i1,WIL40519.c1g2i5,WIL40519.c1g2i6,WIL42822.c0g1i2,WIL43228.c0g1i1,WIL47853.c0g1i1,WIL49751.c0g2i1,WIL51808.c0g3i1,WIL52043.c0g1i1,WIL53505.c7g3i2,WIL54449.c2g2i1,WIL54465.c0g2i1,WIL54465.c0g2i14,WIL55191.c1g2i1,WIL55520.c4g1i2,WIL57822.c2g2i1,WIL58418.c1g2i2,WIL58418.c1g2i3,WIL58418.c1g2i4,WIL58840.c0g3i…
MF	GO:0004185	serine-type carboxypeptidase activity	60	11	5.88	0.02998	0.290806	WIL42591.c0g1i1,WIL42924.c0g1i1,WIL44758.c0g1i2,WIL45816.c0g1i1,WIL54357.c0g3i8,WIL60956.c1g1i5,WIL61166.c0g2i2,WIL62429.c0g1i2,WIL62429.c0g1i3,WIL62548.c0g1i1,WIL62548.c2g1i1
BP	GO:0016255	attachment of GPI anchor to protein	8	3	0.75	0.03178	0.478847	WIL51618.c0g1i2,WIL51618.c0g1i3,WIL60822.c0g1i2
MF	GO:0008553	hydrogen-exporting ATPase activity, phosphorylative mechanism	13	4	1.27	0.032	0.306028	WIL58418.c1g2i2,WIL58418.c1g2i3,WIL58418.c1g2i4,WIL63026.c1g4i1
CC	GO:0005789	endoplasmic reticulum membrane	174	22	14.53	0.03262	0.331528	WIL101110.c0g1i1,WIL11986.c0g1i2,WIL40804.c0g1i2,WIL44962.c0g1i1,WIL49865.c0g1i3,WIL51618.c0g1i2,WIL51618.c0g1i3,WIL54400.c2g1i1,WIL56926.c0g2i11,WIL56926.c0g2i5,WIL56926.c0g2i6,WIL56926.c0g2i7,WIL57571.c4g1i1,WIL57571.c4g5i1,WIL58933.c0g1i1,WIL60513.c0g1i1,WIL60513.c1g2i1,WIL60822.c0g1i2,WIL61514.c4g1i12,WIL61514.c4g1i13,WIL61514.c4g1i6,WIL61514.c4g1i8
CC	GO:0042175	nuclear outer membrane-endoplasmic reticulum membrane network	174	22	14.53	0.03262	0.331528	WIL101110.c0g1i1,WIL11986.c0g1i2,WIL40804.c0g1i2,WIL44962.c0g1i1,WIL49865.c0g1i3,WIL51618.c0g1i2,WIL51618.c0g1i3,WIL54400.c2g1i1,WIL56926.c0g2i11,WIL56926.c0g2i5,WIL56926.c0g2i6,WIL56926.c0g2i7,WIL57571.c4g1i1,WIL57571.c4g5i1,WIL58933.c0g1i1,WIL60513.c0g1i1,WIL60513.c1g2i1,WIL60822.c0g1i2,WIL61514.c4g1i12,WIL61514.c4g1i13,WIL61514.c4g1i6,WIL61514.c4g1i8
BP	GO:0072330	monocarboxylic acid biosynthetic process	201	27	18.77	0.03415	0.507697	WIL20260.c0g1i1,WIL24107.c0g1i1,WIL27462.c0g1i1,WIL29457.c1g2i1,WIL34750.c0g1i1,WIL35795.c0g2i1,WIL39978.c0g1i2,WIL40324.c0g1i2,WIL43679.c0g1i1,WIL43976.c0g1i1,WIL46621.c0g1i1,WIL46621.c0g1i4,WIL47789.c0g2i1,WIL48280.c0g1i1,WIL50067.c0g2i3,WIL51219.c0g1i2,WIL52289.c0g2i2,WIL57304.c3g8i1,WIL57304.c4g1i1,WIL57304.c5g1i1,WIL58545.c0g1i3,WIL60513.c0g1i1,WIL60513.c1g2i1,WIL60905.c4g9i1,WIL60905.c4g9i2…
CC	GO:0031300	intrinsic component of organelle membrane	46	8	3.84	0.03484	0.331528	WIL44214.c0g1i1,WIL51618.c0g1i2,WIL51618.c0g1i3,WIL55631.c1g1i2,WIL55631.c1g1i3,WIL60822.c0g1i2,WIL60932.c4g1i1,WIL60932.c4g2i2
CC	GO:0031301	integral component of organelle membrane	46	8	3.84	0.03484	0.331528	WIL44214.c0g1i1,WIL51618.c0g1i2,WIL51618.c0g1i3,WIL55631.c1g1i2,WIL55631.c1g1i3,WIL60822.c0g1i2,WIL60932.c4g1i1,WIL60932.c4g2i2
MF	GO:0016747	transferase activity, transferring acyl groups other than amino-acyl groups	440	55	43.14	0.03614	0.33108	WIL100565.c0g1i1,WIL15483.c0g1i1,WIL15534.c0g2i1,WIL20260.c0g1i1,WIL24107.c0g1i1,WIL29457.c1g2i1,WIL34750.c0g1i1,WIL34975.c0g1i1,WIL35169.c0g1i1,WIL35169.c0g2i1,WIL38357.c0g1i1,WIL39719.c0g1i1,WIL39719.c1g1i1,WIL39719.c1g1i2,WIL43679.c0g1i1,WIL43976.c0g1i1,WIL46017.c0g1i1,WIL46335.c0g1i1,WIL46452.c0g1i7,WIL46621.c0g1i1,WIL46621.c0g1i4,WIL47789.c0g2i1,WIL50067.c0g2i3,WIL51219.c0g1i2,WIL51901.c0g1i…
MF	GO:0016901	oxidoreductase activity, acting on the CH-OH group of donors, quinone or similar compound as acceptor	8	3	0.78	0.03615	0.33108	WIL58629.c6g2i1,WIL63485.c0g1i1,WIL63485.c0g1i2
CC	GO:0044432	endoplasmic reticulum part	176	22	14.69	0.03644	0.331528	WIL101110.c0g1i1,WIL11986.c0g1i2,WIL40804.c0g1i2,WIL44962.c0g1i1,WIL49865.c0g1i3,WIL51618.c0g1i2,WIL51618.c0g1i3,WIL54400.c2g1i1,WIL56926.c0g2i11,WIL56926.c0g2i5,WIL56926.c0g2i6,WIL56926.c0g2i7,WIL57571.c4g1i1,WIL57571.c4g5i1,WIL58933.c0g1i1,WIL60513.c0g1i1,WIL60513.c1g2i1,WIL60822.c0g1i2,WIL61514.c4g1i12,WIL61514.c4g1i13,WIL61514.c4g1i6,WIL61514.c4g1i8
MF	GO:0008443	phosphofructokinase activity	26	6	2.55	0.03657	0.33108	WIL48733.c4g2i11,WIL48733.c4g2i7,WIL56240.c3g2i1,WIL56240.c3g2i2,WIL56853.c2g1i2,WIL61595.c0g1i18
MF	GO:0036442	hydrogen-exporting ATPase activity	26	6	2.55	0.03657	0.33108	WIL29422.c0g1i1,WIL58418.c1g2i2,WIL58418.c1g2i3,WIL58418.c1g2i4,WIL63026.c1g4i1,WIL91562.c0g1i1
CC	GO:0005664	nuclear origin of replication recognition complex	4	2	0.33	0.03729	0.331528	WIL56334.c3g3i7,WIL60739.c0g1i2
CC	GO:0005968	Rab-protein geranylgeranyltransferase complex	4	2	0.33	0.03729	0.331528	WIL61866.c1g2i3,WIL61866.c1g2i6
CC	GO:0005815	microtubule organizing center	23	5	1.92	0.03812	0.331528	WIL38262.c0g1i3,WIL48205.c0g1i4,WIL58208.c3g1i3,WIL58208.c3g1i4,WIL60125.c0g1i1
BP	GO:0030244	cellulose biosynthetic process	82	13	7.66	0.03981	0.556399	WIL28168.c0g2i1,WIL32143.c0g1i1,WIL38157.c0g2i1,WIL42404.c0g1i1,WIL42404.c0g1i2,WIL56708.c0g1i2,WIL59017.c1g2i1,WIL60651.c0g1i1,WIL60651.c1g1i2,WIL60651.c1g1i7,WIL62641.c0g1i1,WIL62885.c2g1i1,WIL92880.c0g1i1
BP	GO:0071705	nitrogen compound transport	82	13	7.66	0.03981	0.556399	WIL21732.c0g4i1,WIL37877.c0g1i1,WIL37877.c0g1i2,WIL48315.c0g1i1,WIL51633.c1g1i1,WIL52575.c0g2i1,WIL52575.c0g3i4,WIL53252.c0g5i1,WIL53695.c0g2i3,WIL53695.c0g2i4,WIL53695.c0g2i6,WIL55188.c1g1i1,WIL56033.c0g1i2
BP	GO:0006643	membrane lipid metabolic process	50	9	4.67	0.03986	0.556399	WIL40804.c0g1i2,WIL47267.c0g1i1,WIL51618.c0g1i2,WIL51618.c0g1i3,WIL60822.c0g1i2,WIL61514.c4g1i12,WIL61514.c4g1i13,WIL61514.c4g1i6,WIL61514.c4g1i8
BP	GO:0009808	lignin metabolic process	21	5	1.96	0.04042	0.556399	WIL47743.c0g1i1,WIL58594.c1g1i2,WIL59474.c2g1i4,WIL69932.c0g1i1,WIL9095.c0g1i1
BP	GO:0046271	phenylpropanoid catabolic process	21	5	1.96	0.04042	0.556399	WIL47743.c0g1i1,WIL58594.c1g1i2,WIL59474.c2g1i4,WIL69932.c0g1i1,WIL9095.c0g1i1
BP	GO:0046274	lignin catabolic process	21	5	1.96	0.04042	0.556399	WIL47743.c0g1i1,WIL58594.c1g1i2,WIL59474.c2g1i4,WIL69932.c0g1i1,WIL9095.c0g1i1
BP	GO:0032268	regulation of cellular protein metabolic process	125	18	11.67	0.04193	0.570146	WIL100773.c0g1i1,WIL26058.c0g1i1,WIL43228.c0g1i1,WIL49869.c0g1i2,WIL51176.c1g1i1,WIL51176.c1g2i4,WIL54749.c1g1i2,WIL55728.c0g2i2,WIL63086.c1g3i1,WIL63339.c2g1i1,WIL63339.c2g3i1,WIL63339.c2g4i1,WIL63339.c2g4i10,WIL63339.c2g4i4,WIL63339.c2g5i1,WIL63339.c2g5i2,WIL63339.c2g5i4,WIL63339.c2g5i6
MF	GO:0005509	calcium ion binding	327	42	32.06	0.04229	0.372856	WIL106877.c0g1i1,WIL19566.c0g1i1,WIL21422.c0g1i1,WIL24984.c0g1i1,WIL38745.c0g1i2,WIL39171.c0g1i1,WIL40205.c0g1i1,WIL41255.c0g1i1,WIL41433.c0g1i1,WIL41566.c0g1i1,WIL43503.c0g1i1,WIL43503.c0g2i1,WIL43503.c0g2i3,WIL43609.c0g3i1,WIL45654.c0g1i1,WIL47463.c0g1i2,WIL47607.c0g1i1,WIL47761.c0g1i6,WIL48345.c0g1i2,WIL53222.c0g1i3,WIL53875.c0g5i1,WIL54039.c0g1i1,WIL54870.c0g1i3,WIL54870.c0g1i6,WIL54870.c0g1i…
BP	GO:0034660	ncRNA metabolic process	439	52	40.99	0.04277	0.571703	WIL28379.c0g1i1,WIL30935.c0g2i1,WIL40709.c0g1i1,WIL40709.c0g1i3,WIL42398.c0g1i4,WIL44729.c1g1i1,WIL45945.c0g2i1,WIL46597.c1g1i1,WIL46984.c0g1i1,WIL46984.c0g2i3,WIL46984.c0g2i4,WIL46984.c0g2i5,WIL47992.c0g1i2,WIL49728.c1g1i2,WIL50262.c0g1i1,WIL50600.c0g1i1,WIL51629.c1g3i4,WIL53196.c1g2i1,WIL53196.c3g2i11,WIL53196.c3g3i1,WIL54145.c0g1i1,WIL54145.c1g1i3,WIL54145.c1g1i4,WIL54165.c3g3i1,WIL54165.c3g4i…
BP	GO:0006261	DNA-dependent DNA replication	43	8	4.02	0.04307	0.571703	WIL27276.c0g1i1,WIL32096.c0g1i1,WIL46743.c0g2i4,WIL48991.c0g1i1,WIL48991.c0g1i4,WIL55520.c4g1i2,WIL56441.c0g1i5,WIL60739.c0g1i2
MF	GO:0008026	ATP-dependent helicase activity	87	14	8.53	0.04326	0.372856	WIL17552.c0g1i1,WIL42822.c0g1i2,WIL43228.c0g1i1,WIL49751.c0g2i1,WIL55191.c1g2i1,WIL61308.c4g2i1,WIL61308.c4g2i10,WIL61308.c4g2i11,WIL61308.c4g2i12,WIL61308.c4g2i4,WIL61841.c0g4i1,WIL61841.c0g4i2,WIL63110.c3g2i4,WIL79515.c0g1i1
MF	GO:0070035	purine NTP-dependent helicase activity	87	14	8.53	0.04326	0.372856	WIL17552.c0g1i1,WIL42822.c0g1i2,WIL43228.c0g1i1,WIL49751.c0g2i1,WIL55191.c1g2i1,WIL61308.c4g2i1,WIL61308.c4g2i10,WIL61308.c4g2i11,WIL61308.c4g2i12,WIL61308.c4g2i4,WIL61841.c0g4i1,WIL61841.c0g4i2,WIL63110.c3g2i4,WIL79515.c0g1i1
MF	GO:0016628	oxidoreductase activity, acting on the CH-CH group of donors, NAD or NADP as acceptor	34	7	3.33	0.04386	0.372856	WIL44402.c0g2i1,WIL51048.c2g3i4,WIL56275.c0g1i2,WIL56275.c0g1i4,WIL61586.c0g3i1,WIL62786.c1g1i1,WIL97832.c0g1i1
MF	GO:0016838	carbon-oxygen lyase activity, acting on phosphates	56	10	5.49	0.04393	0.372856	WIL18364.c0g1i1,WIL42434.c0g1i1,WIL48782.c2g2i6,WIL51645.c3g6i2,WIL51645.c3g6i4,WIL51838.c0g1i1,WIL51838.c0g2i1,WIL53034.c0g1i1,WIL54144.c1g3i1,WIL77709.c0g1i1
CC	GO:0009331	glycerol-3-phosphate dehydrogenase complex	10	3	0.83	0.04462	0.355721	WIL58629.c6g2i1,WIL63485.c0g1i1,WIL63485.c0g1i2
CC	GO:0009538	photosystem I reaction center	10	3	0.83	0.04462	0.355721	WIL43660.c0g1i1,WIL50265.c0g3i1,WIL86377.c0g1i1
CC	GO:0042765	GPI-anchor transamidase complex	10	3	0.83	0.04462	0.355721	WIL51618.c0g1i2,WIL51618.c0g1i3,WIL60822.c0g1i2
BP	GO:0000077	DNA damage checkpoint	4	2	0.37	0.046	0.596395	WIL46743.c0g2i4,WIL57680.c0g1i4
BP	GO:0031570	DNA integrity checkpoint	4	2	0.37	0.046	0.596395	WIL46743.c0g2i4,WIL57680.c0g1i4
CC	GO:0043234	protein complex	1504	143	125.56	0.0479	0.371549	WIL101110.c0g1i1,WIL18606.c0g1i1,WIL19639.c0g1i1,WIL21732.c0g4i1,WIL22396.c1g1i1,WIL23911.c0g1i1,WIL26767.c0g1i1,WIL29422.c0g1i1,WIL30017.c0g1i1,WIL31396.c0g1i1,WIL32096.c0g1i1,WIL33964.c0g2i1,WIL33964.c0g3i1,WIL33964.c0g4i1,WIL35235.c0g1i1,WIL35776.c0g1i1,WIL36498.c0g1i1,WIL36941.c0g2i1,WIL37196.c0g1i1,WIL37573.c0g1i1,WIL37577.c0g1i1,WIL38262.c0g1i3,WIL39311.c0g1i1,WIL39943.c0g1i1,WIL40127.c0g1i…
BP	GO:0015988	energy coupled proton transmembrane transport, against electrochemical gradient	44	8	4.11	0.04851	0.614644	WIL29422.c0g1i1,WIL35235.c0g1i1,WIL47447.c0g1i3,WIL47447.c0g1i4,WIL54209.c0g1i1,WIL60301.c0g2i1,WIL60301.c0g2i2,WIL91562.c0g1i1
BP	GO:0015991	ATP hydrolysis coupled proton transport	44	8	4.11	0.04851	0.614644	WIL29422.c0g1i1,WIL35235.c0g1i1,WIL47447.c0g1i3,WIL47447.c0g1i4,WIL54209.c0g1i1,WIL60301.c0g2i1,WIL60301.c0g2i2,WIL91562.c0g1i1
MF	GO:0003824	catalytic activity	12431	1253	1218.88	0.04952	0.402607	WIL100154.c0g1i1,WIL100479.c0g1i1,WIL100565.c0g1i1,WIL100647.c0g1i1,WIL101110.c0g1i1,WIL101725.c0g1i1,WIL10187.c0g1i1,WIL10423.c1g1i1,WIL105719.c0g1i1,WIL105858.c0g1i1,WIL106547.c0g1i1,WIL106877.c0g1i1,WIL10834.c0g1i1,WIL11693.c0g2i1,WIL1191.c0g1i1,WIL11986.c0g1i2,WIL12028.c0g1i1,WIL1224.c0g1i1,WIL12503.c0g1i1,WIL1293.c0g1i1,WIL13313.c0g1i1,WIL13952.c0g1i1,WIL14062.c0g2i1,WIL14240.c0g1i1,WIL14326…
