# Supplementary material for: Imprints of independent allopolyploid formations on patterns of gene expression in two sibling yarrow species (Achillea, Asteraceae)
Source: BMC Genomics. 2021 Apr 13;22:264. doi: 10.1186/s12864-021-07566-6 (PMC8045213; doi:10.1186/s12864-021-07566-6)
Supplement: Supplementary file 7 — Additional file 7. Full information of enriched GO terms of (1) species-specifically expressed genes when the two allotetraploid species are compared, and (2) population-specifically expressed genes when two populaitons of the diploid parental A. acuminata are compared. The top ten most enriched GO terms related to biological process (BP) are shown in Fig. 2. [file 12864_2021_7566_MOESM7_ESM.xlsx]

## Sheet: alp_GO enrichment
Enriched GO terms of Achillea alpina specific-expressed genes when only two allotetraploid species were compared (Corresponding to Figure 2)
Class	GO.ID	Term	Annotated	Significant	Expected	P.value	P.adjust	Genelist
MF	GO:0004672	protein kinase activity	2391	507	283.95	0	0	ALP10000.c0g1i1,ALP102540.c0g1i1,ALP12944.c0g1i1,ALP13974.c0g1i1,ALP14007.c0g1i1,ALP14358.c0g1i1,ALP1606.c0g2i1,ALP16118.c0g1i1,ALP16938.c0g2i1,ALP17342.c0g1i1,ALP17683.c0g1i1,ALP18175.c0g2i1,ALP19172.c0g2i1,ALP19548.c0g2i1,ALP21011.c0g1i1,ALP21207.c0g1i1,ALP21333.c0g3i1,ALP21592.c0g1i1,ALP22776.c0g1i1,ALP23115.c0g1i1,ALP23455.c0g1i1,ALP23659.c0g1i1,ALP24502.c0g1i1,ALP24865.c0g1i1,ALP24950.c0g2i1…
MF	GO:0005524	ATP binding	4811	859	571.35	0	0	ALP10000.c0g1i1,ALP1002.c0g1i1,ALP102159.c0g1i1,ALP102540.c0g1i1,ALP10935.c0g1i1,ALP11374.c0g1i1,ALP11705.c0g2i1,ALP11767.c0g2i1,ALP12944.c0g1i1,ALP13227.c0g1i1,ALP13974.c0g1i1,ALP14007.c0g1i1,ALP14358.c0g1i1,ALP14455.c0g1i1,ALP14641.c0g1i1,ALP14961.c0g1i1,ALP15044.c0g1i1,ALP15470.c0g1i1,ALP1606.c0g2i1,ALP16118.c0g1i1,ALP16678.c1g1i1,ALP16938.c0g2i1,ALP17342.c0g1i1,ALP17683.c0g1i1,ALP18175.c0g2i1…
BP	GO:0006952	defense response	520	176	54.62	0	0	ALP103403.c0g1i1,ALP104077.c0g1i1,ALP13497.c0g1i1,ALP1473.c0g1i1,ALP15234.c1g1i1,ALP1611.c0g1i1,ALP1611.c0g1i2,ALP17342.c0g1i1,ALP17500.c0g1i1,ALP18568.c0g2i1,ALP18761.c0g1i1,ALP21809.c0g1i1,ALP22470.c0g1i1,ALP22588.c0g1i1,ALP22849.c0g1i2,ALP24426.c1g1i1,ALP24473.c0g1i1,ALP24599.c0g1i1,ALP24950.c0g2i1,ALP25241.c0g1i1,ALP25432.c0g2i1,ALP26267.c0g1i1,ALP33479.c0g2i1,ALP33726.c0g1i1,ALP33858.c0g2i1,…
BP	GO:0015074	DNA integration	150	73	15.76	0	0	ALP11829.c0g1i1,ALP28036.c0g1i1,ALP28036.c0g2i1,ALP29364.c0g1i1,ALP31047.c0g1i1,ALP32165.c0g2i1,ALP32401.c1g1i1,ALP38880.c0g1i1,ALP39755.c2g1i1,ALP40734.c1g1i1,ALP40933.c0g1i1,ALP41531.c2g2i1,ALP42222.c1g1i1,ALP42518.c0g2i1,ALP43790.c0g1i1,ALP45378.c0g1i1,ALP45483.c0g1i1,ALP45590.c0g2i1,ALP45736.c0g2i2,ALP46249.c0g1i3,ALP46554.c1g1i1,ALP48272.c1g3i1,ALP48337.c1g1i1,ALP49731.c2g1i2,ALP50414.c0g1i2…
MF	GO:0043531	ADP binding	578	219	68.64	0	0	ALP103403.c0g1i1,ALP104077.c0g1i1,ALP104986.c0g1i1,ALP11003.c0g1i1,ALP13497.c0g1i1,ALP1473.c0g1i1,ALP15234.c1g1i1,ALP16092.c0g1i1,ALP1611.c0g1i1,ALP1611.c0g1i2,ALP18568.c0g2i1,ALP18761.c0g1i1,ALP20875.c0g1i1,ALP21809.c0g1i1,ALP22470.c0g1i1,ALP22588.c0g1i1,ALP23094.c0g1i1,ALP24426.c1g1i1,ALP24599.c0g1i1,ALP25241.c0g1i1,ALP25432.c0g2i1,ALP26067.c0g1i1,ALP26267.c0g1i1,ALP27538.c0g3i1,ALP33479.c0g2i1…
CC	GO:0016021	integral component of membrane	7339	848	721.75	3e-14	7.41e-12	ALP10000.c0g1i1,ALP101352.c0g1i1,ALP10317.c1g1i1,ALP103574.c0g1i1,ALP104847.c0g1i1,ALP10909.c0g1i1,ALP11496.c0g1i1,ALP1157.c0g2i1,ALP11908.c0g1i1,ALP12149.c0g2i1,ALP12460.c0g1i1,ALP13218.c0g1i1,ALP13227.c0g1i1,ALP13302.c0g2i1,ALP14358.c0g1i1,ALP1441.c0g1i1,ALP14922.c0g1i1,ALP15521.c0g1i1,ALP1606.c0g2i1,ALP16201.c0g1i1,ALP17342.c0g1i1,ALP17500.c0g1i1,ALP17960.c0g1i1,ALP18981.c0g2i1,ALP19330.c0g1i1…
BP	GO:0048544	recognition of pollen	193	52	20.27	8.5e-11	3.03733e-08	ALP10000.c0g1i1,ALP19172.c0g2i1,ALP23455.c0g1i1,ALP24502.c0g1i1,ALP24950.c0g2i1,ALP25280.c0g1i1,ALP27452.c0g1i1,ALP28902.c0g1i1,ALP38527.c0g1i1,ALP38845.c0g2i1,ALP40950.c0g1i1,ALP4258.c0g1i1,ALP42644.c0g1i2,ALP44522.c0g1i2,ALP45358.c1g2i2,ALP47818.c0g1i1,ALP48672.c0g2i1,ALP49401.c0g1i1,ALP50987.c0g1i1,ALP52297.c0g4i1,ALP52539.c0g1i1,ALP53375.c0g2i1,ALP55529.c5g6i2,ALP56165.c0g2i1,ALP56796.c5g2i1,…
MF	GO:0003964	RNA-directed DNA polymerase activity	17	13	2.02	1.4e-09	2.107e-07	ALP34372.c0g1i1,ALP41842.c0g1i1,ALP43300.c0g1i1,ALP46419.c0g1i1,ALP563.c0g1i1,ALP59857.c0g2i2,ALP61236.c0g8i1,ALP62032.c3g1i1,ALP62412.c2g2i1,ALP62795.c1g3i1,ALP63848.c3g1i2,ALP85176.c0g1i1,ALP95501.c0g1i1
BP	GO:0006420	arginyl-tRNA aminoacylation	162	41	17.02	5.8e-08	1.5544e-05	ALP1002.c0g1i1,ALP11705.c0g2i1,ALP14641.c0g1i1,ALP14961.c0g1i1,ALP15470.c0g1i1,ALP25445.c0g1i1,ALP26521.c0g4i1,ALP26521.c0g6i1,ALP38919.c0g1i1,ALP38919.c0g2i1,ALP40233.c0g1i1,ALP4168.c0g1i1,ALP42544.c0g3i1,ALP43689.c0g2i1,ALP49011.c0g3i2,ALP50997.c2g3i3,ALP50997.c2g3i7,ALP51163.c1g1i1,ALP51163.c1g4i3,ALP51437.c2g1i1,ALP54567.c0g1i1,ALP55529.c1g1i1,ALP56590.c2g1i2,ALP56590.c2g1i5,ALP57032.c5g1i1,A…
BP	GO:0006265	DNA topological change	85	27	8.93	7.6e-08	1.62944e-05	ALP10935.c0g1i1,ALP21834.c0g2i1,ALP21834.c0g3i1,ALP23208.c0g1i1,ALP37600.c0g1i1,ALP39819.c0g2i1,ALP40558.c1g1i1,ALP42172.c0g3i2,ALP45289.c0g1i1,ALP4962.c0g1i1,ALP4962.c0g2i1,ALP49911.c0g1i1,ALP51346.c0g1i2,ALP53355.c0g2i3,ALP54097.c0g1i1,ALP54097.c0g2i2,ALP54097.c0g2i3,ALP64385.c1g1i1,ALP64385.c1g1i12,ALP64385.c1g1i14,ALP64385.c1g1i15,ALP64385.c1g1i4,ALP64385.c1g1i7,ALP64385.c1g1i8,ALP64385.c2g1i…
MF	GO:0004386	helicase activity	520	112	61.76	8.6e-08	1.03544e-05	ALP14455.c0g1i1,ALP15044.c0g1i1,ALP27077.c0g1i1,ALP32603.c0g1i1,ALP34759.c0g1i2,ALP39603.c0g1i1,ALP40263.c0g3i1,ALP40555.c0g1i1,ALP44308.c0g1i1,ALP45114.c0g1i1,ALP45114.c0g2i1,ALP46439.c1g1i1,ALP47092.c2g1i3,ALP48113.c1g1i1,ALP48378.c0g1i3,ALP48786.c0g1i1,ALP51519.c0g1i1,ALP53068.c0g1i4,ALP53078.c3g4i2,ALP53078.c3g5i1,ALP53118.c0g1i1,ALP53878.c3g1i5,ALP53878.c3g3i5,ALP54148.c3g1i1,ALP54148.c3g3i1…
MF	GO:0003918	DNA topoisomerase type II (ATP-hydrolyzing) activity	78	27	9.26	1.4e-07	1.40467e-05	ALP10935.c0g1i1,ALP21834.c0g2i1,ALP21834.c0g3i1,ALP23208.c0g1i1,ALP37600.c0g1i1,ALP39819.c0g2i1,ALP40558.c1g1i1,ALP42172.c0g3i2,ALP45289.c0g1i1,ALP4962.c0g1i1,ALP4962.c0g2i1,ALP49911.c0g1i1,ALP51346.c0g1i2,ALP53355.c0g2i3,ALP54097.c0g1i1,ALP54097.c0g2i2,ALP54097.c0g2i3,ALP64385.c1g1i1,ALP64385.c1g1i12,ALP64385.c1g1i14,ALP64385.c1g1i15,ALP64385.c1g1i4,ALP64385.c1g1i7,ALP64385.c1g1i8,ALP64385.c2g1i…
BP	GO:0000723	telomere maintenance	80	25	8.4	3.3e-07	5.896e-05	ALP27077.c0g1i1,ALP34759.c0g1i2,ALP39603.c0g1i1,ALP40263.c0g3i1,ALP42872.c0g1i1,ALP51519.c0g1i1,ALP55569.c3g1i3,ALP55569.c3g2i2,ALP55603.c1g1i2,ALP55603.c1g1i5,ALP55884.c0g2i1,ALP56628.c2g1i1,ALP58954.c0g1i1,ALP58954.c1g1i2,ALP59254.c3g1i1,ALP60290.c3g1i2,ALP60290.c3g1i3,ALP63302.c1g1i2,ALP63302.c1g2i1,ALP64610.c1g1i12,ALP64930.c1g1i1,ALP65090.c3g1i1,ALP80856.c0g1i1,ALP90359.c0g1i1,ALP99478.c0g1i1
MF	GO:0004674	protein serine/threonine kinase activity	711	127	84.44	1.4e-06	0.0001204	ALP14007.c0g1i1,ALP17342.c0g1i1,ALP19172.c0g2i1,ALP24502.c0g1i1,ALP24950.c0g2i1,ALP25280.c0g1i1,ALP25639.c0g1i1,ALP27224.c0g1i1,ALP28478.c0g2i1,ALP29128.c0g1i1,ALP29416.c0g1i1,ALP29416.c0g1i2,ALP30185.c0g1i1,ALP30241.c0g1i1,ALP32089.c0g1i1,ALP32470.c0g1i2,ALP33184.c0g2i1,ALP33648.c0g2i1,ALP36928.c0g1i1,ALP37106.c0g1i1,ALP37708.c0g1i1,ALP37963.c0g1i1,ALP38527.c0g1i1,ALP38845.c0g2i1,ALP39414.c0g1i1…
MF	GO:0004814	arginine-tRNA ligase activity	162	41	19.24	1.7e-06	0.000127925	ALP1002.c0g1i1,ALP11705.c0g2i1,ALP14641.c0g1i1,ALP14961.c0g1i1,ALP15470.c0g1i1,ALP25445.c0g1i1,ALP26521.c0g4i1,ALP26521.c0g6i1,ALP38919.c0g1i1,ALP38919.c0g2i1,ALP40233.c0g1i1,ALP4168.c0g1i1,ALP42544.c0g3i1,ALP43689.c0g2i1,ALP49011.c0g3i2,ALP50997.c2g3i3,ALP50997.c2g3i7,ALP51163.c1g1i1,ALP51163.c1g4i3,ALP51437.c2g1i1,ALP54567.c0g1i1,ALP55529.c1g1i1,ALP56590.c2g1i2,ALP56590.c2g1i5,ALP57032.c5g1i1,A…
BP	GO:0007165	signal transduction	761	127	79.94	2.6e-06	0.000398171	ALP10295.c0g1i1,ALP104986.c0g1i1,ALP11003.c0g1i1,ALP16092.c0g1i1,ALP17587.c0g1i1,ALP21809.c0g1i1,ALP22588.c0g1i1,ALP24669.c0g1i1,ALP25432.c0g2i1,ALP26267.c0g1i1,ALP30702.c0g1i1,ALP31699.c0g1i1,ALP31975.c0g1i1,ALP32470.c0g1i2,ALP33140.c0g1i1,ALP33560.c0g1i1,ALP33892.c0g1i2,ALP35806.c0g1i1,ALP37050.c0g2i1,ALP37916.c1g1i1,ALP38829.c0g1i2,ALP38979.c0g1i2,ALP39461.c1g2i1,ALP39665.c0g1i1,ALP42451.c1g1i…
MF	GO:0004523	RNA-DNA hybrid ribonuclease activity	21	11	2.49	7.3e-06	0.000488289	ALP34767.c0g2i1,ALP36647.c0g1i1,ALP55356.c2g1i1,ALP578.c0g2i1,ALP58979.c1g1i1,ALP58979.c1g2i1,ALP58979.c1g2i3,ALP58979.c1g3i1,ALP62922.c4g1i2,ALP63259.c3g8i1,ALP72317.c0g1i1
BP	GO:0031408	oxylipin biosynthetic process	25	11	2.63	1.8e-05	0.002412	ALP104212.c0g1i1,ALP29628.c0g1i1,ALP34308.c0g1i1,ALP34308.c0g2i1,ALP63004.c1g1i1,ALP63004.c3g1i1,ALP63495.c0g2i1,ALP64802.c0g1i1,ALP64802.c0g1i3,ALP64802.c0g1i9,ALP85836.c0g1i1
MF	GO:0030246	carbohydrate binding	587	111	69.71	3.5e-05	0.002107	ALP102540.c0g1i1,ALP1441.c0g1i1,ALP27277.c0g3i1,ALP28902.c0g1i1,ALP29453.c0g1i1,ALP32089.c0g1i1,ALP32879.c0g1i4,ALP34823.c0g1i1,ALP35685.c0g1i1,ALP35775.c0g3i1,ALP36444.c0g1i1,ALP37104.c0g2i1,ALP38088.c0g2i1,ALP38088.c0g4i1,ALP40950.c0g1i1,ALP41841.c0g1i1,ALP42286.c1g1i1,ALP42286.c2g1i1,ALP43182.c0g1i1,ALP4415.c0g1i1,ALP44432.c0g2i1,ALP44522.c0g1i2,ALP45796.c0g1i1,ALP46409.c0g1i1,ALP46437.c0g1i2,…
MF	GO:0016702	oxidoreductase activity, acting on single donors with incorporation of molecular oxygen, incorporation of two atoms of oxygen	57	18	6.77	6.6e-05	0.003612	ALP104212.c0g1i1,ALP21317.c0g1i2,ALP29628.c0g1i1,ALP34308.c0g1i1,ALP34308.c0g2i1,ALP42206.c0g1i1,ALP45766.c0g1i1,ALP47104.c0g1i1,ALP48962.c0g1i1,ALP54084.c3g4i1,ALP63004.c1g1i1,ALP63004.c3g1i1,ALP63495.c0g2i1,ALP64802.c0g1i1,ALP64802.c0g1i3,ALP64802.c0g1i9,ALP85836.c0g1i1,ALP94169.c0g1i1
MF	GO:0003968	RNA-directed RNA polymerase activity	27	11	3.21	0.00014	0.00702333	ALP14490.c0g1i1,ALP15972.c0g1i1,ALP24791.c0g2i1,ALP35755.c0g2i1,ALP36776.c0g1i1,ALP36776.c0g2i1,ALP39439.c0g4i1,ALP40934.c0g1i2,ALP42976.c0g3i1,ALP64397.c1g1i1,ALP70899.c0g1i1
MF	GO:0009001	serine O-acetyltransferase activity	42	14	4.99	0.00022	0.00989	ALP22767.c0g1i1,ALP22767.c0g2i2,ALP33694.c0g2i1,ALP5575.c0g1i1,ALP56676.c3g2i1,ALP56837.c7g1i5,ALP58104.c1g2i3,ALP61219.c5g1i1,ALP62698.c3g4i10,ALP62698.c3g4i6,ALP62698.c4g1i1,ALP63790.c2g1i1,ALP76202.c0g1i1,ALP98938.c0g1i1
MF	GO:0030247	polysaccharide binding	57	17	6.77	0.00023	0.00989	ALP27277.c0g3i1,ALP32089.c0g1i1,ALP45796.c0g1i1,ALP51404.c0g1i3,ALP54549.c0g1i2,ALP61076.c0g1i2,ALP61249.c0g2i6,ALP61770.c0g2i2,ALP64372.c1g1i1,ALP64372.c3g2i4,ALP64517.c2g1i7,ALP65083.c2g2i6,ALP65083.c2g2i9,ALP7774.c0g1i1,ALP7774.c0g2i1,ALP79282.c0g1i1,ALP94172.c0g1i1
BP	GO:0000165	MAPK cascade	48	14	5.04	0.00029	0.0331345	ALP10295.c0g1i1,ALP33892.c0g1i2,ALP37050.c0g2i1,ALP38829.c0g1i2,ALP38979.c0g1i2,ALP42451.c1g1i1,ALP42971.c0g3i1,ALP46043.c0g1i2,ALP46860.c0g1i1,ALP47053.c0g1i1,ALP49142.c0g1i2,ALP49142.c0g1i6,ALP52050.c1g1i1,ALP80708.c0g1i1
MF	GO:0003678	DNA helicase activity	114	27	13.54	0.00031	0.0124413	ALP27077.c0g1i1,ALP34759.c0g1i2,ALP39603.c0g1i1,ALP40263.c0g3i1,ALP51519.c0g1i1,ALP54511.c0g2i3,ALP55569.c3g1i3,ALP55569.c3g2i2,ALP55603.c1g1i2,ALP55603.c1g1i5,ALP55884.c0g2i1,ALP56628.c2g1i1,ALP58954.c0g1i1,ALP58954.c1g1i2,ALP59111.c0g7i2,ALP59254.c3g1i1,ALP60290.c3g1i2,ALP60290.c3g1i3,ALP63302.c1g1i2,ALP63302.c1g2i1,ALP64594.c1g2i6,ALP64610.c1g1i12,ALP64930.c1g1i1,ALP65090.c3g1i1,ALP80856.c0g1i…
BP	GO:0006535	cysteine biosynthetic process from serine	54	15	5.67	0.00032	0.0331345	ALP22767.c0g1i1,ALP22767.c0g2i2,ALP33694.c0g2i1,ALP37788.c0g1i2,ALP5575.c0g1i1,ALP56676.c3g2i1,ALP56837.c7g1i5,ALP58104.c1g2i3,ALP61219.c5g1i1,ALP62698.c3g4i10,ALP62698.c3g4i6,ALP62698.c4g1i1,ALP63790.c2g1i1,ALP76202.c0g1i1,ALP98938.c0g1i1
BP	GO:0031047	gene silencing by RNA	84	20	8.82	0.00034	0.0331345	ALP14490.c0g1i1,ALP15972.c0g1i1,ALP16696.c0g1i1,ALP22013.c0g1i1,ALP24791.c0g2i1,ALP31413.c0g1i1,ALP35755.c0g2i1,ALP36776.c0g1i1,ALP36776.c0g2i1,ALP39439.c0g4i1,ALP39646.c0g2i1,ALP40934.c0g1i2,ALP42976.c0g3i1,ALP53912.c3g5i1,ALP53912.c3g5i6,ALP63339.c0g4i1,ALP64397.c1g1i1,ALP70899.c0g1i1,ALP78933.c0g1i1,ALP90371.c0g1i1
MF	GO:0020037	heme binding	417	73	49.52	0.00042	0.0158025	ALP100986.c0g1i1,ALP103571.c0g1i1,ALP12149.c0g2i1,ALP13218.c0g1i1,ALP15245.c0g1i1,ALP21009.c0g1i1,ALP22373.c0g2i1,ALP24820.c0g1i1,ALP24865.c0g1i1,ALP26730.c0g1i1,ALP27597.c0g1i1,ALP30267.c0g1i1,ALP31441.c0g1i1,ALP34495.c0g1i1,ALP35746.c0g2i1,ALP36940.c0g1i1,ALP36940.c0g2i1,ALP38838.c0g1i2,ALP39617.c0g1i1,ALP40256.c0g1i1,ALP40768.c0g1i1,ALP42213.c0g1i1,ALP42246.c0g1i1,ALP42880.c1g1i2,ALP43988.c1g2…
MF	GO:0000977	RNA polymerase II regulatory region sequence-specific DNA binding	57	16	6.77	0.00073	0.0258506	ALP10295.c0g1i1,ALP24036.c0g1i1,ALP33892.c0g1i2,ALP37050.c0g2i1,ALP38829.c0g1i2,ALP38979.c0g1i2,ALP42451.c1g1i1,ALP42971.c0g3i1,ALP46043.c0g1i2,ALP46860.c0g1i1,ALP47053.c0g1i1,ALP49142.c0g1i2,ALP49142.c0g1i6,ALP52050.c1g1i1,ALP68296.c0g1i1,ALP80708.c0g1i1
MF	GO:0004867	serine-type endopeptidase inhibitor activity	5	4	0.59	0.0009	0.0301	ALP38461.c0g2i1,ALP40472.c0g1i1,ALP46823.c0g1i1,ALP46823.c0g1i3
MF	GO:0010333	terpene synthase activity	41	12	4.87	0.00221	0.066521	ALP103571.c0g1i1,ALP14993.c0g1i1,ALP22051.c0g1i1,ALP22536.c0g1i1,ALP35713.c0g1i1,ALP39798.c0g2i1,ALP42329.c0g1i1,ALP44011.c0g1i1,ALP44321.c2g1i1,ALP47158.c2g1i1,ALP47952.c4g1i7,ALP58501.c0g1i3
MF	GO:0051213	dioxygenase activity	180	44	21.38	0.00221	0.066521	ALP104212.c0g1i1,ALP11193.c0g2i1,ALP1553.c0g1i1,ALP18365.c0g1i1,ALP21317.c0g1i2,ALP2531.c0g1i1,ALP28850.c0g2i1,ALP29628.c0g1i1,ALP34308.c0g1i1,ALP34308.c0g2i1,ALP36957.c0g3i1,ALP37847.c0g1i1,ALP39011.c0g1i1,ALP40013.c0g1i1,ALP42206.c0g1i1,ALP43169.c0g1i1,ALP43169.c0g2i1,ALP45766.c0g1i1,ALP47104.c0g1i1,ALP47246.c0g1i1,ALP48145.c0g1i1,ALP48962.c0g1i1,ALP49134.c0g1i3,ALP54084.c3g4i1,ALP57459.c0g3i1,…
BP	GO:0045944	positive regulation of transcription from RNA polymerase II promoter	60	14	6.3	0.00312	0.269649	ALP10295.c0g1i1,ALP33892.c0g1i2,ALP37050.c0g2i1,ALP38829.c0g1i2,ALP38979.c0g1i2,ALP42451.c1g1i1,ALP42971.c0g3i1,ALP46043.c0g1i2,ALP46860.c0g1i1,ALP47053.c0g1i1,ALP49142.c0g1i2,ALP49142.c0g1i6,ALP52050.c1g1i1,ALP80708.c0g1i1
BP	GO:0031146	SCF-dependent proteasomal ubiquitin-dependent protein catabolic process	7	4	0.74	0.00327	0.269649	ALP54545.c1g1i1,ALP54545.c1g1i2,ALP56870.c0g1i1,ALP63711.c7g4i2
CC	GO:0012511	monolayer-surrounded lipid storage body	4	3	0.39	0.0035	0.386967	ALP45900.c0g1i1,ALP47435.c0g1i1,ALP65967.c0g1i1
CC	GO:0019005	SCF ubiquitin ligase complex	8	4	0.79	0.0047	0.386967	ALP54545.c1g1i1,ALP54545.c1g1i2,ALP56870.c0g1i1,ALP63711.c7g4i2
MF	GO:0004491	methylmalonate-semialdehyde dehydrogenase (acylating) activity	7	4	0.83	0.00516	0.14792	ALP26330.c0g1i1,ALP49731.c2g1i2,ALP55788.c1g4i1,ALP71422.c0g1i1
BP	GO:0042744	hydrogen peroxide catabolic process	51	12	5.36	0.00559	0.428034	ALP30267.c0g1i1,ALP40768.c0g1i1,ALP44922.c0g1i1,ALP45828.c0g1i1,ALP4680.c0g1i1,ALP50724.c0g1i1,ALP55322.c2g2i1,ALP55322.c2g2i2,ALP72050.c0g1i1,ALP82858.c0g1i1,ALP92648.c0g1i1,ALP96234.c0g1i1
BP	GO:0010608	posttranscriptional regulation of gene expression	56	12	5.88	0.01207	0.862603	ALP24473.c0g1i1,ALP36651.c0g1i2,ALP36651.c0g1i3,ALP39646.c0g2i1,ALP50202.c0g1i5,ALP53912.c3g5i1,ALP53912.c3g5i6,ALP62884.c0g1i3,ALP63339.c0g4i1,ALP64852.c0g1i1,ALP64928.c0g1i1,ALP99078.c0g1i1
MF	GO:0004096	catalase activity	5	3	0.59	0.0139	0.314378	ALP40768.c0g1i1,ALP4680.c0g1i1,ALP96234.c0g1i1
MF	GO:0004709	MAP kinase kinase kinase activity	5	3	0.59	0.0139	0.314378	ALP57807.c2g4i1,ALP63196.c0g2i1,ALP64372.c1g1i1
MF	GO:0008061	chitin binding	5	3	0.59	0.0139	0.314378	ALP55446.c1g1i2,ALP56513.c2g5i1,ALP56513.c2g5i4
MF	GO:0015930	glutamate synthase activity	5	3	0.59	0.0139	0.314378	ALP59878.c0g2i2,ALP60443.c1g1i18,ALP60443.c1g1i7
MF	GO:0030597	RNA glycosylase activity	2	2	0.24	0.0141	0.314378	ALP24473.c0g1i1,ALP64852.c0g1i1
MF	GO:0030598	rRNA N-glycosylase activity	2	2	0.24	0.0141	0.314378	ALP24473.c0g1i1,ALP64852.c0g1i1
BP	GO:0006536	glutamate metabolic process	10	4	1.05	0.01514	0.901671	ALP57957.c0g2i1,ALP59878.c0g2i2,ALP60443.c1g1i18,ALP60443.c1g1i7
BP	GO:0016441	posttranscriptional gene silencing	10	4	1.05	0.01514	0.901671	ALP39646.c0g2i1,ALP53912.c3g5i1,ALP53912.c3g5i6,ALP63339.c0g4i1
BP	GO:0035194	posttranscriptional gene silencing by RNA	10	4	1.05	0.01514	0.901671	ALP39646.c0g2i1,ALP53912.c3g5i1,ALP53912.c3g5i6,ALP63339.c0g4i1
MF	GO:0016705	oxidoreductase activity, acting on paired donors, with incorporation or reduction of molecular oxygen	476	72	56.53	0.01829	0.393235	ALP100986.c0g1i1,ALP103571.c0g1i1,ALP12149.c0g2i1,ALP13218.c0g1i1,ALP14922.c0g1i1,ALP15245.c0g1i1,ALP21009.c0g1i1,ALP22373.c0g2i1,ALP24820.c0g1i1,ALP24865.c0g1i1,ALP26730.c0g1i1,ALP27597.c0g1i1,ALP31441.c0g1i1,ALP34495.c0g1i1,ALP35746.c0g2i1,ALP36940.c0g1i1,ALP36940.c0g2i1,ALP37314.c0g1i1,ALP37582.c0g1i2,ALP38552.c0g1i1,ALP38838.c0g1i2,ALP39617.c0g1i1,ALP40256.c0g1i1,ALP42213.c0g1i1,ALP42246.c0g1…
CC	GO:0000786	nucleosome	125	20	12.29	0.0197	0.97565	ALP21271.c0g1i1,ALP21271.c0g3i1,ALP25541.c0g1i1,ALP26150.c1g1i1,ALP35818.c0g1i3,ALP43894.c1g1i1,ALP43894.c1g3i1,ALP44095.c1g1i1,ALP44095.c2g1i8,ALP44095.c2g1i9,ALP54456.c1g4i1,ALP54456.c1g8i1,ALP55228.c2g3i1,ALP57003.c2g1i2,ALP57474.c2g1i1,ALP57474.c2g8i1,ALP60249.c3g22i1,ALP60249.c3g5i6,ALP61140.c1g12i21,ALP93368.c0g1i1
MF	GO:0004866	endopeptidase inhibitor activity	25	10	2.97	0.02462	0.449385	ALP100453.c0g1i1,ALP36908.c0g1i1,ALP36908.c0g2i1,ALP38461.c0g2i1,ALP40472.c0g1i1,ALP40978.c0g1i1,ALP46676.c0g1i4,ALP46823.c0g1i1,ALP46823.c0g1i3,ALP65489.c0g1i1
MF	GO:0030414	peptidase inhibitor activity	25	10	2.97	0.02462	0.449385	ALP100453.c0g1i1,ALP36908.c0g1i1,ALP36908.c0g2i1,ALP38461.c0g2i1,ALP40472.c0g1i1,ALP40978.c0g1i1,ALP46676.c0g1i4,ALP46823.c0g1i1,ALP46823.c0g1i3,ALP65489.c0g1i1
MF	GO:0061135	endopeptidase regulator activity	25	10	2.97	0.02462	0.449385	ALP100453.c0g1i1,ALP36908.c0g1i1,ALP36908.c0g2i1,ALP38461.c0g2i1,ALP40472.c0g1i1,ALP40978.c0g1i1,ALP46676.c0g1i4,ALP46823.c0g1i1,ALP46823.c0g1i3,ALP65489.c0g1i1
MF	GO:0003994	aconitate hydratase activity	6	3	0.71	0.02535	0.449385	ALP14035.c0g1i1,ALP24242.c0g2i1,ALP38000.c0g1i1
MF	GO:0004364	glutathione transferase activity	6	3	0.71	0.02535	0.449385	ALP2082.c0g1i1,ALP72416.c0g1i1,ALP98799.c0g1i1
CC	GO:0031224	intrinsic component of membrane	7348	851	722.63	0.0263	0.97565	ALP10000.c0g1i1,ALP101352.c0g1i1,ALP10317.c1g1i1,ALP103574.c0g1i1,ALP104847.c0g1i1,ALP10909.c0g1i1,ALP11496.c0g1i1,ALP1157.c0g2i1,ALP11908.c0g1i1,ALP12149.c0g2i1,ALP12460.c0g1i1,ALP13218.c0g1i1,ALP13227.c0g1i1,ALP13302.c0g2i1,ALP14358.c0g1i1,ALP1441.c0g1i1,ALP14922.c0g1i1,ALP15521.c0g1i1,ALP1606.c0g2i1,ALP16201.c0g1i1,ALP17342.c0g1i1,ALP17500.c0g1i1,ALP17960.c0g1i1,ALP18981.c0g2i1,ALP19330.c0g1i1…
MF	GO:0015399	primary active transmembrane transporter activity	277	44	32.9	0.02715	0.449385	ALP13227.c0g1i1,ALP22767.c0g1i1,ALP22767.c0g2i2,ALP25829.c0g1i1,ALP28221.c0g1i1,ALP31263.c0g1i1,ALP33694.c0g2i1,ALP36478.c0g1i1,ALP41659.c0g1i1,ALP41659.c0g2i2,ALP41842.c0g1i1,ALP43340.c0g1i1,ALP43949.c0g1i1,ALP46386.c0g2i1,ALP46560.c0g4i12,ALP46560.c0g4i5,ALP48107.c0g1i1,ALP49442.c0g1i1,ALP53263.c0g2i1,ALP53263.c0g3i1,ALP54157.c0g1i1,ALP5575.c0g1i1,ALP563.c0g1i1,ALP56676.c3g2i1,ALP56837.c7g1i5,A…
MF	GO:0015405	P-P-bond-hydrolysis-driven transmembrane transporter activity	277	44	32.9	0.02715	0.449385	ALP13227.c0g1i1,ALP22767.c0g1i1,ALP22767.c0g2i2,ALP25829.c0g1i1,ALP28221.c0g1i1,ALP31263.c0g1i1,ALP33694.c0g2i1,ALP36478.c0g1i1,ALP41659.c0g1i1,ALP41659.c0g2i2,ALP41842.c0g1i1,ALP43340.c0g1i1,ALP43949.c0g1i1,ALP46386.c0g2i1,ALP46560.c0g4i12,ALP46560.c0g4i5,ALP48107.c0g1i1,ALP49442.c0g1i1,ALP53263.c0g2i1,ALP53263.c0g3i1,ALP54157.c0g1i1,ALP5575.c0g1i1,ALP563.c0g1i1,ALP56676.c3g2i1,ALP56837.c7g1i5,A…
MF	GO:0016820	hydrolase activity, acting on acid anhydrides, catalyzing transmembrane movement of substances	270	43	32.07	0.02759	0.449385	ALP13227.c0g1i1,ALP22767.c0g1i1,ALP22767.c0g2i2,ALP25829.c0g1i1,ALP28221.c0g1i1,ALP31263.c0g1i1,ALP33694.c0g2i1,ALP36478.c0g1i1,ALP41659.c0g1i1,ALP41659.c0g2i2,ALP41842.c0g1i1,ALP43340.c0g1i1,ALP46560.c0g4i12,ALP46560.c0g4i5,ALP48107.c0g1i1,ALP49386.c0g1i1,ALP49386.c0g1i3,ALP49386.c0g1i5,ALP49442.c0g1i1,ALP53263.c0g2i1,ALP53263.c0g3i1,ALP5575.c0g1i1,ALP563.c0g1i1,ALP56676.c3g2i1,ALP56837.c7g1i5,A…
MF	GO:0005506	iron ion binding	418	63	49.64	0.02762	0.449385	ALP100986.c0g1i1,ALP103571.c0g1i1,ALP12149.c0g2i1,ALP13218.c0g1i1,ALP15245.c0g1i1,ALP21009.c0g1i1,ALP22373.c0g2i1,ALP24820.c0g1i1,ALP24865.c0g1i1,ALP26730.c0g1i1,ALP27597.c0g1i1,ALP28850.c0g2i1,ALP31441.c0g1i1,ALP34495.c0g1i1,ALP35746.c0g2i1,ALP36940.c0g1i1,ALP36940.c0g2i1,ALP38838.c0g1i2,ALP39617.c0g1i1,ALP40256.c0g1i1,ALP42213.c0g1i1,ALP42246.c0g1i1,ALP42880.c1g1i2,ALP43988.c1g2i2,ALP44011.c0g1…
CC	GO:0044815	DNA packaging complex	130	20	12.78	0.0289	0.97565	ALP21271.c0g1i1,ALP21271.c0g3i1,ALP25541.c0g1i1,ALP26150.c1g1i1,ALP35818.c0g1i3,ALP43894.c1g1i1,ALP43894.c1g3i1,ALP44095.c1g1i1,ALP44095.c2g1i8,ALP44095.c2g1i9,ALP54456.c1g4i1,ALP54456.c1g8i1,ALP55228.c2g3i1,ALP57003.c2g1i2,ALP57474.c2g1i1,ALP57474.c2g8i1,ALP60249.c3g22i1,ALP60249.c3g5i6,ALP61140.c1g12i21,ALP93368.c0g1i1
BP	GO:0006890	retrograde vesicle-mediated transport, Golgi to ER	12	4	1.26	0.03009	1	ALP14789.c0g1i1,ALP20366.c0g1i1,ALP47562.c0g1i1,ALP50438.c0g2i1
BP	GO:0009611	response to wounding	12	4	1.26	0.03009	1	ALP38461.c0g2i1,ALP40472.c0g1i1,ALP46823.c0g1i1,ALP46823.c0g1i3
BP	GO:0006627	protein processing involved in protein targeting to mitochondrion	3	2	0.32	0.03076	1	ALP61954.c0g1i3,ALP61954.c0g1i5
MF	GO:0061134	peptidase regulator activity	26	10	3.09	0.03111	0.492848	ALP100453.c0g1i1,ALP36908.c0g1i1,ALP36908.c0g2i1,ALP38461.c0g2i1,ALP40472.c0g1i1,ALP40978.c0g1i1,ALP46676.c0g1i4,ALP46823.c0g1i1,ALP46823.c0g1i3,ALP65489.c0g1i1
CC	GO:0032993	protein-DNA complex	132	20	12.98	0.0334	0.97565	ALP21271.c0g1i1,ALP21271.c0g3i1,ALP25541.c0g1i1,ALP26150.c1g1i1,ALP35818.c0g1i3,ALP43894.c1g1i1,ALP43894.c1g3i1,ALP44095.c1g1i1,ALP44095.c2g1i8,ALP44095.c2g1i9,ALP54456.c1g4i1,ALP54456.c1g8i1,ALP55228.c2g3i1,ALP57003.c2g1i2,ALP57474.c2g1i1,ALP57474.c2g8i1,ALP60249.c3g22i1,ALP60249.c3g5i6,ALP61140.c1g12i21,ALP93368.c0g1i1
BP	GO:0006415	translational termination	13	4	1.37	0.03994	1	ALP36651.c0g1i2,ALP36651.c0g1i3,ALP50202.c0g1i5,ALP99078.c0g1i1
BP	GO:0006449	regulation of translational termination	13	4	1.37	0.03994	1	ALP36651.c0g1i2,ALP36651.c0g1i3,ALP50202.c0g1i5,ALP99078.c0g1i1
BP	GO:0006452	translational frameshifting	13	4	1.37	0.03994	1	ALP36651.c0g1i2,ALP36651.c0g1i3,ALP50202.c0g1i5,ALP99078.c0g1i1
BP	GO:0043243	positive regulation of protein complex disassembly	13	4	1.37	0.03994	1	ALP36651.c0g1i2,ALP36651.c0g1i3,ALP50202.c0g1i5,ALP99078.c0g1i1
BP	GO:0045901	positive regulation of translational elongation	13	4	1.37	0.03994	1	ALP36651.c0g1i2,ALP36651.c0g1i3,ALP50202.c0g1i5,ALP99078.c0g1i1
BP	GO:0045905	positive regulation of translational termination	13	4	1.37	0.03994	1	ALP36651.c0g1i2,ALP36651.c0g1i3,ALP50202.c0g1i5,ALP99078.c0g1i1
BP	GO:0006537	glutamate biosynthetic process	8	3	0.84	0.04322	1	ALP59878.c0g2i2,ALP60443.c1g1i18,ALP60443.c1g1i7
BP	GO:0019288	isopentenyl diphosphate biosynthetic process, methylerythritol 4-phosphate pathway	8	3	0.84	0.04322	1	ALP1288.c0g1i1,ALP42346.c0g1i1,ALP60777.c0g1i4
MF	GO:0005488	binding	13604	1874	1615.61	0.04384	0.658529	ALP10000.c0g1i1,ALP100145.c0g1i1,ALP1002.c0g1i1,ALP100986.c0g1i1,ALP101352.c0g1i1,ALP102159.c0g1i1,ALP102540.c0g1i1,ALP10295.c0g1i1,ALP103403.c0g1i1,ALP103571.c0g1i1,ALP104077.c0g1i1,ALP104212.c0g1i1,ALP104757.c0g1i1,ALP104986.c0g1i1,ALP10935.c0g1i1,ALP11003.c0g1i1,ALP11193.c0g1i1,ALP11193.c0g2i1,ALP11374.c0g1i1,ALP11705.c0g2i1,ALP11767.c0g2i1,ALP11829.c0g1i1,ALP12149.c0g2i1,ALP12532.c0g1i1,ALP12…
MF	GO:0042626	ATPase activity, coupled to transmembrane movement of substances	257	40	30.52	0.04457	0.658529	ALP13227.c0g1i1,ALP22767.c0g1i1,ALP22767.c0g2i2,ALP25829.c0g1i1,ALP28221.c0g1i1,ALP31263.c0g1i1,ALP33694.c0g2i1,ALP36478.c0g1i1,ALP41659.c0g1i1,ALP41659.c0g2i2,ALP41842.c0g1i1,ALP43340.c0g1i1,ALP46560.c0g4i12,ALP46560.c0g4i5,ALP48107.c0g1i1,ALP49442.c0g1i1,ALP53263.c0g2i1,ALP53263.c0g3i1,ALP5575.c0g1i1,ALP563.c0g1i1,ALP56676.c3g2i1,ALP56837.c7g1i5,ALP59857.c0g2i2,ALP61219.c5g1i1,ALP61474.c0g2i3,A…
MF	GO:0047172	shikimate O-hydroxycinnamoyltransferase activity	12	4	1.43	0.04485	0.658529	ALP25085.c0g2i1,ALP45151.c0g3i1,ALP45685.c0g1i1,ALP63873.c1g1i2
CC	GO:0000785	chromatin	154	22	15.15	0.0472	0.97565	ALP21271.c0g1i1,ALP21271.c0g3i1,ALP25541.c0g1i1,ALP26150.c1g1i1,ALP35818.c0g1i3,ALP43894.c1g1i1,ALP43894.c1g3i1,ALP44095.c1g1i1,ALP44095.c2g1i8,ALP44095.c2g1i9,ALP46740.c1g1i1,ALP54456.c1g4i1,ALP54456.c1g8i1,ALP55228.c2g3i1,ALP57003.c2g1i2,ALP57474.c2g1i1,ALP57474.c2g8i1,ALP60249.c3g22i1,ALP60249.c3g5i6,ALP61140.c1g12i21,ALP65139.c2g2i2,ALP93368.c0g1i1

## Sheet: wil_GO enrichment
Enriched GO terms of Achillea wilsoniana specific-expressed genes when only two allotetraploid species were compared (Corresponding to Figure 2)
Class	GO.ID	Term	Annotated	Significant	Expected	P.value	P.adjust	Genelist
MF	GO:0003964	RNA-directed DNA polymerase activity	47	39	4.57	0	0	WIL11221.c0g1i1,WIL12683.c0g1i1,WIL20186.c0g1i1,WIL20756.c0g1i1,WIL24471.c0g1i1,WIL25169.c0g2i1,WIL27151.c0g1i1,WIL28128.c0g1i1,WIL34942.c2g1i1,WIL36456.c0g1i2,WIL40035.c0g1i1,WIL40294.c1g1i1,WIL41237.c1g1i1,WIL41237.c2g1i1,WIL41373.c0g1i1,WIL43200.c0g1i1,WIL43200.c0g3i1,WIL44601.c2g3i1,WIL47853.c0g1i1,WIL50662.c0g4i2,WIL51808.c0g3i1,WIL55500.c0g1i3,WIL55935.c2g3i2,WIL56437.c1g3i1,WIL56437.c1g4i1…
BP	GO:0015074	DNA integration	160	82	13.61	0	0	WIL100554.c0g1i1,WIL100628.c0g1i1,WIL101932.c0g1i1,WIL15174.c0g1i1,WIL23533.c1g1i1,WIL26615.c0g1i1,WIL29325.c0g1i1,WIL30991.c0g1i1,WIL31917.c0g1i1,WIL32267.c0g1i1,WIL34478.c0g1i1,WIL35323.c0g1i1,WIL37320.c0g1i1,WIL37970.c0g1i1,WIL38441.c0g1i1,WIL38569.c0g1i1,WIL38721.c0g1i1,WIL38979.c0g2i1,WIL40605.c0g1i1,WIL40825.c0g1i1,WIL41923.c1g1i1,WIL42503.c1g1i1,WIL43528.c0g1i1,WIL4382.c0g1i1,WIL43996.c0g1…
MF	GO:0043531	ADP binding	474	145	46.05	0	0	WIL101889.c0g1i1,WIL101932.c0g1i1,WIL105997.c0g1i1,WIL106333.c0g1i1,WIL15913.c0g1i1,WIL1718.c0g1i1,WIL17223.c0g1i1,WIL17563.c0g1i1,WIL21412.c0g1i1,WIL24439.c0g1i2,WIL24960.c0g1i1,WIL25478.c0g1i1,WIL25736.c0g1i1,WIL26290.c1g1i1,WIL26751.c1g1i1,WIL28378.c0g1i1,WIL29996.c0g2i1,WIL30598.c0g1i1,WIL31600.c0g1i1,WIL31986.c0g1i2,WIL32434.c0g2i1,WIL33637.c0g1i1,WIL36211.c0g1i1,WIL36853.c2g1i1,WIL3696.c0g1…
BP	GO:0006952	defense response	420	103	35.71	5.6e-24	3.1668e-21	WIL101932.c0g1i1,WIL12015.c0g2i1,WIL15913.c0g1i1,WIL21412.c0g1i1,WIL24439.c0g1i2,WIL24960.c0g1i1,WIL25478.c0g1i1,WIL26290.c1g1i1,WIL26751.c1g1i1,WIL28378.c0g1i1,WIL29996.c0g2i1,WIL30598.c0g1i1,WIL33637.c0g1i1,WIL36853.c2g1i1,WIL3696.c0g1i1,WIL37802.c0g1i2,WIL38106.c1g1i1,WIL38758.c1g1i1,WIL38833.c0g1i1,WIL40099.c0g1i1,WIL40219.c0g1i1,WIL40238.c0g2i1,WIL41992.c0g2i1,WIL43468.c0g1i1,WIL45506.c0g1i1…
MF	GO:0005524	ATP binding	4491	596	436.31	6e-19	1.294e-16	WIL100154.c0g1i1,WIL10158.c0g1i1,WIL102891.c1g1i1,WIL10550.c0g1i1,WIL10566.c0g1i1,WIL106351.c0g1i1,WIL106547.c0g1i1,WIL11320.c0g1i1,WIL12265.c0g2i1,WIL12326.c0g1i1,WIL12683.c0g1i1,WIL13137.c0g1i1,WIL13152.c0g1i1,WIL13521.c0g1i1,WIL14326.c0g1i1,WIL15382.c0g1i1,WIL16292.c0g1i1,WIL17453.c0g3i1,WIL17887.c0g1i1,WIL18635.c0g2i1,WIL19618.c0g1i1,WIL20633.c0g1i1,WIL20818.c0g1i1,WIL21196.c0g1i1,WIL21196.c0…
BP	GO:0000723	telomere maintenance	83	32	7.06	4.8e-14	1.8096e-11	WIL105967.c0g1i1,WIL106547.c0g1i1,WIL13521.c0g1i1,WIL23851.c0g1i1,WIL32088.c0g1i1,WIL32116.c1g1i1,WIL39760.c0g1i2,WIL41434.c0g1i3,WIL42366.c0g1i1,WIL47110.c0g1i1,WIL47526.c0g1i1,WIL53338.c8g4i1,WIL53861.c5g3i1,WIL53861.c5g3i2,WIL53861.c8g1i1,WIL54188.c4g2i1,WIL55114.c0g1i3,WIL57900.c3g1i7,WIL58819.c3g1i3,WIL60558.c3g1i3,WIL60790.c0g1i1,WIL60790.c0g1i2,WIL61156.c2g1i1,WIL61608.c2g7i4,WIL62210.c1g2…
MF	GO:0003678	DNA helicase activity	140	43	13.6	3.4e-12	5.4995e-10	WIL105967.c0g1i1,WIL106547.c0g1i1,WIL13521.c0g1i1,WIL23851.c0g1i1,WIL32088.c0g1i1,WIL32096.c0g1i1,WIL32116.c1g1i1,WIL39760.c0g1i2,WIL41434.c0g1i3,WIL42366.c0g1i1,WIL43009.c0g1i1,WIL47110.c0g1i1,WIL47526.c0g1i1,WIL48575.c0g2i2,WIL48575.c0g2i3,WIL48575.c0g2i4,WIL48575.c0g2i5,WIL52230.c4g1i11,WIL53338.c8g4i1,WIL53861.c5g3i1,WIL53861.c5g3i2,WIL53861.c8g1i1,WIL53869.c2g7i5,WIL54188.c4g2i1,WIL55114.c0g…
BP	GO:0006420	arginyl-tRNA aminoacylation	151	34	12.84	1e-07	2.8275e-05	WIL21941.c0g1i1,WIL2277.c0g1i1,WIL28379.c0g1i1,WIL30935.c0g2i1,WIL31276.c0g2i1,WIL36588.c0g2i1,WIL40939.c0g4i2,WIL46053.c0g1i1,WIL46092.c0g1i1,WIL52856.c3g3i1,WIL52856.c3g5i1,WIL53196.c1g2i1,WIL53196.c2g3i2,WIL53196.c2g4i1,WIL53196.c3g2i13,WIL54165.c3g5i1,WIL56074.c0g2i1,WIL56074.c1g1i5,WIL56074.c1g2i1,WIL56475.c3g3i2,WIL56789.c5g4i2,WIL57226.c1g1i1,WIL57226.c2g1i1,WIL57260.c1g2i1,WIL57662.c2g2i3…
BP	GO:0007165	signal transduction	726	100	61.73	6.1e-07	0.000137982	WIL101932.c0g1i1,WIL106799.c0g1i1,WIL1628.c0g1i1,WIL17133.c0g1i1,WIL1718.c0g1i1,WIL20488.c0g1i1,WIL24439.c0g1i2,WIL25736.c0g1i1,WIL26751.c1g1i1,WIL28378.c0g1i1,WIL29996.c0g2i1,WIL30322.c1g1i1,WIL30598.c0g1i1,WIL31986.c0g1i2,WIL32434.c0g2i1,WIL33188.c0g1i1,WIL33637.c0g1i1,WIL35861.c0g1i1,WIL35861.c1g1i1,WIL36012.c0g1i1,WIL36740.c0g1i1,WIL36970.c0g1i2,WIL38106.c1g1i1,WIL38833.c0g1i1,WIL40530.c0g1i1…
MF	GO:0004814	arginine-tRNA ligase activity	151	34	14.67	2.5e-06	0.0003235	WIL21941.c0g1i1,WIL2277.c0g1i1,WIL28379.c0g1i1,WIL30935.c0g2i1,WIL31276.c0g2i1,WIL36588.c0g2i1,WIL40939.c0g4i2,WIL46053.c0g1i1,WIL46092.c0g1i1,WIL52856.c3g3i1,WIL52856.c3g5i1,WIL53196.c1g2i1,WIL53196.c2g3i2,WIL53196.c2g4i1,WIL53196.c3g2i13,WIL54165.c3g5i1,WIL56074.c0g2i1,WIL56074.c1g1i5,WIL56074.c1g2i1,WIL56475.c3g3i2,WIL56789.c5g4i2,WIL57226.c1g1i1,WIL57226.c2g1i1,WIL57260.c1g2i1,WIL57662.c2g2i3…
MF	GO:0004672	protein kinase activity	2114	261	205.38	1.6e-05	0.00172533	WIL100154.c0g1i1,WIL102891.c1g1i1,WIL10550.c0g1i1,WIL10566.c0g1i1,WIL11320.c0g1i1,WIL13152.c0g1i1,WIL14326.c0g1i1,WIL16292.c0g1i1,WIL18635.c0g2i1,WIL19618.c0g1i1,WIL20633.c0g1i1,WIL21661.c0g1i3,WIL22339.c0g1i1,WIL24361.c0g1i1,WIL24970.c0g1i1,WIL26002.c0g1i1,WIL26371.c0g1i1,WIL26550.c0g1i1,WIL26832.c0g2i1,WIL27375.c0g1i1,WIL27387.c0g2i1,WIL27436.c0g2i1,WIL27866.c0g1i1,WIL28711.c0g2i1,WIL28856.c0g1…
MF	GO:0010333	terpene synthase activity	52	16	5.05	2.1e-05	0.001941	WIL17314.c0g1i1,WIL18364.c0g1i1,WIL24163.c0g2i1,WIL31785.c0g1i1,WIL38040.c0g1i1,WIL38040.c0g2i1,WIL38638.c0g1i1,WIL39141.c0g1i1,WIL47178.c0g1i1,WIL47178.c0g1i2,WIL48782.c2g2i6,WIL51838.c0g1i1,WIL51838.c0g2i1,WIL77709.c0g1i1,WIL99835.c0g1i1,WIL99940.c0g1i1
MF	GO:0004386	helicase activity	506	102	49.16	4.6e-05	0.00372025	WIL105967.c0g1i1,WIL106547.c0g1i1,WIL13521.c0g1i1,WIL17453.c0g3i1,WIL23851.c0g1i1,WIL29215.c0g1i1,WIL30809.c1g1i1,WIL32088.c0g1i1,WIL32096.c0g1i1,WIL32116.c1g1i1,WIL32392.c0g1i1,WIL33055.c0g1i1,WIL36057.c0g1i1,WIL39760.c0g1i2,WIL4092.c0g1i1,WIL41434.c0g1i3,WIL42221.c1g1i1,WIL42366.c0g1i1,WIL43009.c0g1i1,WIL43287.c0g1i1,WIL44006.c0g1i1,WIL44006.c0g2i1,WIL47110.c0g1i1,WIL47526.c0g1i1,WIL48575.c0g2i…
CC	GO:0000786	nucleosome	115	22	8.77	4.9e-05	0.011662	WIL10892.c0g1i1,WIL24587.c0g1i1,WIL24587.c0g2i1,WIL29795.c0g1i2,WIL30017.c0g1i1,WIL31340.c0g1i1,WIL33964.c0g1i1,WIL33964.c0g4i1,WIL35332.c0g1i1,WIL3712.c0g1i1,WIL43329.c0g3i8,WIL46391.c0g3i1,WIL52563.c3g1i1,WIL52563.c4g2i1,WIL57707.c1g16i5,WIL60741.c7g9i1,WIL62163.c3g11i1,WIL62163.c3g23i5,WIL62163.c3g26i1,WIL62163.c3g9i1,WIL73699.c0g1i1,WIL94381.c0g1i1
MF	GO:1990380	Lys48-specific deubiquitinase activity	10	6	0.97	0.00012	0.00862667	WIL11877.c1g1i1,WIL59386.c1g1i6,WIL59386.c1g1i7,WIL59386.c1g1i8,WIL63468.c0g4i1,WIL63468.c0g4i2
BP	GO:0006432	phenylalanyl-tRNA aminoacylation	8	5	0.68	0.0002	0.0377	WIL63094.c3g1i1,WIL63094.c3g1i2,WIL63094.c3g1i3,WIL63094.c3g1i4,WIL63094.c3g1i6
MF	GO:0004523	RNA-DNA hybrid ribonuclease activity	19	8	1.85	0.00022	0.014234	WIL100628.c0g1i1,WIL16404.c0g2i1,WIL38441.c0g1i1,WIL43996.c0g1i1,WIL45227.c0g1i1,WIL63483.c2g5i1,WIL71253.c0g1i1,WIL85619.c0g1i1
MF	GO:0004826	phenylalanine-tRNA ligase activity	8	5	0.78	0.00037	0.0217627	WIL63094.c3g1i1,WIL63094.c3g1i2,WIL63094.c3g1i3,WIL63094.c3g1i4,WIL63094.c3g1i6
MF	GO:0043142	single-stranded DNA-dependent ATPase activity	5	4	0.49	0.00041	0.0221058	WIL43507.c0g2i1,WIL61340.c0g1i2,WIL61340.c0g1i3,WIL62481.c0g1i2
BP	GO:0006281	DNA repair	382	52	32.48	0.00044	0.0710914	WIL101195.c0g1i1,WIL105967.c0g1i1,WIL106547.c0g1i1,WIL13521.c0g1i1,WIL21927.c0g1i1,WIL23302.c0g1i1,WIL23851.c0g1i1,WIL31503.c2g1i1,WIL32088.c0g1i1,WIL32116.c1g1i1,WIL33331.c0g1i1,WIL39760.c0g1i2,WIL41434.c0g1i3,WIL42366.c0g1i1,WIL4390.c0g1i1,WIL46978.c0g1i2,WIL47110.c0g1i1,WIL47526.c0g1i1,WIL48965.c0g1i1,WIL49358.c0g1i1,WIL51901.c0g1i1,WIL52219.c0g1i1,WIL52230.c4g1i11,WIL52753.c0g1i2,WIL53338.c8g…
BP	GO:0034219	carbohydrate transmembrane transport	6	4	0.51	0.00068	0.096135	WIL43979.c0g1i1,WIL43979.c0g1i2,WIL43979.c0g1i3,WIL43979.c0g1i5
CC	GO:0030130	clathrin coat of trans-Golgi network vesicle	11	5	0.84	0.0008	0.0634667	WIL45981.c0g2i1,WIL61942.c2g3i1,WIL63152.c0g1i1,WIL63152.c2g1i2,WIL63155.c4g2i1
CC	GO:0030132	clathrin coat of coated pit	11	5	0.84	0.0008	0.0634667	WIL45981.c0g2i1,WIL61942.c2g3i1,WIL63152.c0g1i1,WIL63152.c2g1i2,WIL63155.c4g2i1
MF	GO:0097159	organic cyclic compound binding	9921	1185	963.85	0.00139	0.0642379	WIL100117.c0g1i1,WIL100154.c0g1i1,WIL100202.c0g1i1,WIL100554.c0g1i1,WIL100628.c0g1i1,WIL100968.c0g1i1,WIL101195.c0g1i1,WIL10158.c0g1i1,WIL101889.c0g1i1,WIL101932.c0g1i1,WIL102476.c0g1i1,WIL102891.c1g1i1,WIL103541.c0g1i1,WIL104018.c0g1i1,WIL10550.c0g1i1,WIL10566.c0g1i1,WIL105997.c0g1i1,WIL106333.c0g1i1,WIL106351.c0g1i1,WIL106547.c0g1i1,WIL106799.c0g1i1,WIL10892.c0g1i1,WIL11121.c0g1i1,WIL11266.c0g2…
MF	GO:1901363	heterocyclic compound binding	9921	1185	963.85	0.00139	0.0642379	WIL100117.c0g1i1,WIL100154.c0g1i1,WIL100202.c0g1i1,WIL100554.c0g1i1,WIL100628.c0g1i1,WIL100968.c0g1i1,WIL101195.c0g1i1,WIL10158.c0g1i1,WIL101889.c0g1i1,WIL101932.c0g1i1,WIL102476.c0g1i1,WIL102891.c1g1i1,WIL103541.c0g1i1,WIL104018.c0g1i1,WIL10550.c0g1i1,WIL10566.c0g1i1,WIL105997.c0g1i1,WIL106333.c0g1i1,WIL106351.c0g1i1,WIL106547.c0g1i1,WIL106799.c0g1i1,WIL10892.c0g1i1,WIL11121.c0g1i1,WIL11266.c0g2…
CC	GO:0016459	myosin complex	32	8	2.44	0.0022	0.1309	WIL17887.c0g1i1,WIL24084.c0g3i1,WIL36415.c0g1i1,WIL43540.c0g1i1,WIL4882.c0g1i1,WIL54315.c5g1i1,WIL54823.c1g2i2,WIL57304.c3g7i1
CC	GO:0042555	MCM complex	14	5	1.07	0.0029	0.13804	WIL32096.c0g1i1,WIL48575.c0g2i2,WIL48575.c0g2i3,WIL48575.c0g2i4,WIL48575.c0g2i5
BP	GO:0031408	oxylipin biosynthetic process	25	7	2.13	0.00386	0.485073	WIL50845.c0g2i1,WIL51154.c4g2i4,WIL55022.c2g3i4,WIL57304.c3g8i1,WIL57304.c4g1i1,WIL57304.c5g1i1,WIL62730.c1g1i5
MF	GO:0004028	3-chloroallyl aldehyde dehydrogenase activity	8	4	0.78	0.00451	0.0810547	WIL38115.c0g2i1,WIL57233.c0g1i1,WIL57233.c0g1i3,WIL57233.c0g1i4
MF	GO:0018472	1-hydroxy-2-naphthaldehyde dehydrogenase activity	8	4	0.78	0.00451	0.0810547	WIL38115.c0g2i1,WIL57233.c0g1i1,WIL57233.c0g1i3,WIL57233.c0g1i4
MF	GO:0018473	cis-2-methyl-5-isopropylhexa-2,5-dienal dehydrogenase activity	8	4	0.78	0.00451	0.0810547	WIL38115.c0g2i1,WIL57233.c0g1i1,WIL57233.c0g1i3,WIL57233.c0g1i4
MF	GO:0018474	2-carboxybenzaldehyde dehydrogenase activity	8	4	0.78	0.00451	0.0810547	WIL38115.c0g2i1,WIL57233.c0g1i1,WIL57233.c0g1i3,WIL57233.c0g1i4
MF	GO:0018475	trans-2-methyl-5-isopropylhexa-2,5-dienal dehydrogenase activity	8	4	0.78	0.00451	0.0810547	WIL38115.c0g2i1,WIL57233.c0g1i1,WIL57233.c0g1i3,WIL57233.c0g1i4
MF	GO:0019115	benzaldehyde dehydrogenase activity	8	4	0.78	0.00451	0.0810547	WIL38115.c0g2i1,WIL57233.c0g1i1,WIL57233.c0g1i3,WIL57233.c0g1i4
MF	GO:0034520	2-naphthaldehyde dehydrogenase activity	8	4	0.78	0.00451	0.0810547	WIL38115.c0g2i1,WIL57233.c0g1i1,WIL57233.c0g1i3,WIL57233.c0g1i4
MF	GO:0034525	1-naphthaldehyde dehydrogenase activity	8	4	0.78	0.00451	0.0810547	WIL38115.c0g2i1,WIL57233.c0g1i1,WIL57233.c0g1i3,WIL57233.c0g1i4
MF	GO:0034530	4-hydroxymethylsalicyaldehyde dehydrogenase activity	8	4	0.78	0.00451	0.0810547	WIL38115.c0g2i1,WIL57233.c0g1i1,WIL57233.c0g1i3,WIL57233.c0g1i4
MF	GO:0034538	3-methylsalicylaldehyde dehydrogenase activity	8	4	0.78	0.00451	0.0810547	WIL38115.c0g2i1,WIL57233.c0g1i1,WIL57233.c0g1i3,WIL57233.c0g1i4
MF	GO:0034601	oxoglutarate dehydrogenase [NAD(P)+] activity	8	4	0.78	0.00451	0.0810547	WIL38115.c0g2i1,WIL57233.c0g1i1,WIL57233.c0g1i3,WIL57233.c0g1i4
MF	GO:0034602	oxoglutarate dehydrogenase (NAD+) activity	8	4	0.78	0.00451	0.0810547	WIL38115.c0g2i1,WIL57233.c0g1i1,WIL57233.c0g1i3,WIL57233.c0g1i4
MF	GO:0034604	pyruvate dehydrogenase (NAD+) activity	8	4	0.78	0.00451	0.0810547	WIL38115.c0g2i1,WIL57233.c0g1i1,WIL57233.c0g1i3,WIL57233.c0g1i4
MF	GO:0034822	citronellal dehydrogenase activity	8	4	0.78	0.00451	0.0810547	WIL38115.c0g2i1,WIL57233.c0g1i1,WIL57233.c0g1i3,WIL57233.c0g1i4
MF	GO:0034832	geranial dehydrogenase activity	8	4	0.78	0.00451	0.0810547	WIL38115.c0g2i1,WIL57233.c0g1i1,WIL57233.c0g1i3,WIL57233.c0g1i4
MF	GO:0043745	N2-acetyl-L-aminoadipate semialdehyde dehydrogenase activity	8	4	0.78	0.00451	0.0810547	WIL38115.c0g2i1,WIL57233.c0g1i1,WIL57233.c0g1i3,WIL57233.c0g1i4
MF	GO:0043796	glyceraldehyde dehydrogenase (NADP) activity	8	4	0.78	0.00451	0.0810547	WIL38115.c0g2i1,WIL57233.c0g1i1,WIL57233.c0g1i3,WIL57233.c0g1i4
MF	GO:0043870	N-acetyl-gamma-aminoadipyl-phosphate reductase activity	8	4	0.78	0.00451	0.0810547	WIL38115.c0g2i1,WIL57233.c0g1i1,WIL57233.c0g1i3,WIL57233.c0g1i4
MF	GO:0043878	glyceraldehyde-3-phosphate dehydrogenase (NAD+) (non-phosphorylating) activity	8	4	0.78	0.00451	0.0810547	WIL38115.c0g2i1,WIL57233.c0g1i1,WIL57233.c0g1i3,WIL57233.c0g1i4
MF	GO:0044104	2,5-dioxovalerate dehydrogenase (NAD+) activity	8	4	0.78	0.00451	0.0810547	WIL38115.c0g2i1,WIL57233.c0g1i1,WIL57233.c0g1i3,WIL57233.c0g1i4
MF	GO:0052814	medium-chain-aldehyde dehydrogenase activity	8	4	0.78	0.00451	0.0810547	WIL38115.c0g2i1,WIL57233.c0g1i1,WIL57233.c0g1i3,WIL57233.c0g1i4
MF	GO:0080019	fatty-acyl-CoA reductase (alcohol-forming) activity	8	4	0.78	0.00451	0.0810547	WIL38115.c0g2i1,WIL57233.c0g1i1,WIL57233.c0g1i3,WIL57233.c0g1i4
BP	GO:0033567	DNA replication, Okazaki fragment processing	9	4	0.77	0.00462	0.522522	WIL43507.c0g2i1,WIL61340.c0g1i2,WIL61340.c0g1i3,WIL62481.c0g1i2
MF	GO:0009001	serine O-acetyltransferase activity	35	9	3.4	0.00518	0.09058	WIL38134.c0g2i1,WIL49052.c0g1i1,WIL52538.c1g1i1,WIL52538.c2g4i1,WIL54449.c3g1i1,WIL54449.c3g1i6,WIL62759.c2g2i10,WIL62955.c3g1i1,WIL62955.c3g5i1
MF	GO:0008553	hydrogen-exporting ATPase activity, phosphorylative mechanism	13	5	1.26	0.00569	0.0968797	WIL40712.c0g1i1,WIL43726.c0g1i1,WIL63026.c1g4i1,WIL98476.c0g1i1,WIL99109.c0g1i1
CC	GO:0032541	cortical endoplasmic reticulum	2	2	0.15	0.0058	0.230067	WIL62786.c2g1i4,WIL62786.c2g1i9
BP	GO:0008283	cell proliferation	15	5	1.28	0.00641	0.583273	WIL101424.c0g1i1,WIL59905.c0g4i7,WIL62420.c4g2i5,WIL62420.c4g2i6,WIL79673.c0g1i1
BP	GO:0006633	fatty acid biosynthetic process	183	30	15.56	0.00707	0.583273	WIL1322.c0g1i1,WIL14439.c0g1i1,WIL19519.c0g1i1,WIL20260.c0g1i1,WIL24107.c0g1i1,WIL34589.c0g1i1,WIL36357.c0g1i1,WIL40324.c0g1i2,WIL40731.c0g1i1,WIL41409.c0g1i2,WIL44416.c1g1i1,WIL46621.c0g1i4,WIL49063.c0g2i3,WIL50162.c0g1i2,WIL50845.c0g2i1,WIL51154.c4g2i4,WIL55022.c2g3i4,WIL57304.c3g8i1,WIL57304.c4g1i1,WIL57304.c5g1i1,WIL60082.c6g1i1,WIL60446.c2g2i7,WIL60513.c0g1i1,WIL60905.c4g9i1,WIL60905.c4g9i2,…
BP	GO:0001927	exocyst assembly	2	2	0.17	0.00722	0.583273	WIL33478.c0g1i1,WIL33478.c0g1i3
BP	GO:0097036	regulation of plasma membrane sterol distribution	2	2	0.17	0.00722	0.583273	WIL62786.c2g1i4,WIL62786.c2g1i9
MF	GO:0030246	carbohydrate binding	497	65	48.28	0.00822	0.136368	WIL11320.c0g1i1,WIL16292.c0g1i1,WIL24361.c0g1i1,WIL26371.c0g1i1,WIL27387.c0g2i1,WIL27866.c0g1i1,WIL28856.c0g1i1,WIL29648.c0g3i1,WIL29703.c0g1i1,WIL30300.c0g1i1,WIL34276.c0g1i1,WIL37453.c0g1i2,WIL37730.c0g1i2,WIL38558.c1g3i1,WIL38824.c0g1i1,WIL43664.c0g1i1,WIL43711.c0g1i1,WIL43729.c0g1i1,WIL44339.c0g1i1,WIL45034.c0g1i1,WIL45125.c0g1i1,WIL46871.c0g1i1,WIL47059.c0g1i1,WIL50689.c1g1i3,WIL52323.c1g1i1…
MF	GO:0005432	calcium:sodium antiporter activity	2	2	0.19	0.00943	0.14881	WIL53875.c0g5i1,WIL63101.c2g1i5
MF	GO:0052381	tRNA dimethylallyltransferase activity	2	2	0.19	0.00943	0.14881	WIL48644.c0g1i1,WIL48644.c0g1i3
MF	GO:0003886	DNA (cytosine-5-)-methyltransferase activity	26	7	2.53	0.01014	0.152572	WIL27201.c0g1i1,WIL3326.c0g1i1,WIL63256.c1g2i1,WIL63256.c2g1i1,WIL63256.c2g2i9,WIL63256.c2g3i1,WIL9638.c0g2i1
MF	GO:0009008	DNA-methyltransferase activity	26	7	2.53	0.01014	0.152572	WIL27201.c0g1i1,WIL3326.c0g1i1,WIL63256.c1g2i1,WIL63256.c2g1i1,WIL63256.c2g2i9,WIL63256.c2g3i1,WIL9638.c0g2i1
MF	GO:0016888	endodeoxyribonuclease activity, producing 5'-phosphomonoesters	10	4	0.97	0.01154	0.158859	WIL43507.c0g2i1,WIL61340.c0g1i2,WIL61340.c0g1i3,WIL62481.c0g1i2
MF	GO:0017108	5'-flap endonuclease activity	10	4	0.97	0.01154	0.158859	WIL43507.c0g2i1,WIL61340.c0g1i2,WIL61340.c0g1i3,WIL62481.c0g1i2
MF	GO:0033862	UMP kinase activity	10	4	0.97	0.01154	0.158859	WIL61129.c3g1i1,WIL61129.c3g1i2,WIL61129.c3g1i3,WIL61129.c3g1i4
MF	GO:0048256	flap endonuclease activity	10	4	0.97	0.01154	0.158859	WIL43507.c0g2i1,WIL61340.c0g1i2,WIL61340.c0g1i3,WIL62481.c0g1i2
CC	GO:0016021	integral component of membrane	6867	557	523.74	0.013	0.419475	WIL100154.c0g1i1,WIL100175.c0g1i1,WIL100656.c0g1i1,WIL101424.c0g1i1,WIL102476.c0g1i1,WIL104315.c0g1i1,WIL104733.c0g1i1,WIL10566.c0g1i1,WIL10750.c0g1i1,WIL10826.c0g1i1,WIL11266.c0g2i1,WIL11320.c0g1i1,WIL11321.c0g1i1,WIL11692.c0g1i1,WIL12161.c0g1i1,WIL12178.c0g1i1,WIL12683.c0g1i1,WIL13137.c0g1i1,WIL1372.c0g1i1,WIL13846.c0g1i1,WIL14026.c0g1i1,WIL1407.c0g1i1,WIL14567.c0g1i1,WIL15031.c0g2i1,WIL15382.c…
CC	GO:0031224	intrinsic component of membrane	6873	557	524.2	0.0141	0.419475	WIL100154.c0g1i1,WIL100175.c0g1i1,WIL100656.c0g1i1,WIL101424.c0g1i1,WIL102476.c0g1i1,WIL104315.c0g1i1,WIL104733.c0g1i1,WIL10566.c0g1i1,WIL10750.c0g1i1,WIL10826.c0g1i1,WIL11266.c0g2i1,WIL11320.c0g1i1,WIL11321.c0g1i1,WIL11692.c0g1i1,WIL12161.c0g1i1,WIL12178.c0g1i1,WIL12683.c0g1i1,WIL13137.c0g1i1,WIL1372.c0g1i1,WIL13846.c0g1i1,WIL14026.c0g1i1,WIL1407.c0g1i1,WIL14567.c0g1i1,WIL15031.c0g2i1,WIL15382.c…
BP	GO:0006563	L-serine metabolic process	79	13	6.72	0.01525	0.876984	WIL15586.c0g1i1,WIL38134.c0g2i1,WIL49052.c0g1i1,WIL4999.c0g1i1,WIL52538.c1g1i1,WIL52538.c2g4i1,WIL54449.c3g1i1,WIL54449.c3g1i6,WIL55909.c6g2i10,WIL62759.c2g2i10,WIL62955.c3g1i1,WIL62955.c3g5i1,WIL63514.c3g4i1
MF	GO:0004713	protein tyrosine kinase activity	28	7	2.72	0.01539	0.207444	WIL21661.c0g1i3,WIL33198.c0g1i1,WIL37105.c0g2i1,WIL45616.c0g2i1,WIL49433.c0g1i1,WIL57591.c0g1i2,WIL60592.c0g1i13
CC	GO:0005576	extracellular region	230	27	17.54	0.0164	0.433689	WIL101424.c0g1i1,WIL11641.c0g1i1,WIL30833.c0g1i1,WIL41698.c0g1i1,WIL45025.c0g1i1,WIL47743.c0g1i1,WIL53512.c6g6i6,WIL56494.c0g1i1,WIL56494.c4g1i1,WIL58003.c1g1i1,WIL58690.c2g1i1,WIL59905.c0g4i7,WIL60369.c7g1i1,WIL61167.c7g2i1,WIL62014.c0g2i1,WIL62014.c0g3i2,WIL62420.c4g2i5,WIL62420.c4g2i6,WIL62645.c0g1i1,WIL63325.c19g7i4,WIL64500.c0g1i1,WIL7245.c0g1i1,WIL79673.c0g1i1,WIL7978.c0g2i1,WIL92784.c0g1i1…
MF	GO:0016701	oxidoreductase activity, acting on single donors with incorporation of molecular oxygen	63	12	6.12	0.01698	0.224205	WIL22710.c0g3i1,WIL36059.c0g1i3,WIL36843.c0g1i2,WIL50845.c0g2i1,WIL51154.c4g2i4,WIL55022.c2g3i4,WIL57304.c3g8i1,WIL57304.c4g1i1,WIL57304.c5g1i1,WIL62730.c0g1i1,WIL62730.c0g2i1,WIL62730.c1g1i5
BP	GO:0006270	DNA replication initiation	19	5	1.62	0.01868	0.876984	WIL32096.c0g1i1,WIL48575.c0g2i2,WIL48575.c0g2i3,WIL48575.c0g2i4,WIL48575.c0g2i5
BP	GO:0006366	transcription from RNA polymerase II promoter	153	21	13.01	0.01926	0.876984	WIL27540.c0g2i1,WIL30049.c0g1i1,WIL30188.c0g1i1,WIL33551.c0g1i2,WIL33770.c0g1i1,WIL46900.c0g2i1,WIL48019.c0g1i2,WIL51485.c1g1i2,WIL52230.c4g1i11,WIL53869.c2g7i5,WIL54231.c0g1i1,WIL54231.c0g1i3,WIL58593.c1g1i10,WIL58593.c1g1i6,WIL61053.c0g2i6,WIL61655.c0g2i1,WIL61655.c0g2i2,WIL62495.c1g6i2,WIL62842.c0g4i1,WIL6843.c0g1i1,WIL71724.c0g1i1
BP	GO:0006893	Golgi to plasma membrane transport	3	2	0.26	0.02044	0.876984	WIL33478.c0g1i1,WIL33478.c0g1i3
BP	GO:0009626	plant-type hypersensitive response	3	2	0.26	0.02044	0.876984	WIL51917.c0g1i1,WIL76.c0g2i1
BP	GO:0009904	chloroplast accumulation movement	3	2	0.26	0.02044	0.876984	WIL59248.c2g2i1,WIL59248.c2g2i4
BP	GO:0012501	programmed cell death	3	2	0.26	0.02044	0.876984	WIL51917.c0g1i1,WIL76.c0g2i1
BP	GO:0031146	SCF-dependent proteasomal ubiquitin-dependent protein catabolic process	3	2	0.26	0.02044	0.876984	WIL62547.c7g5i1,WIL62799.c4g4i3
BP	GO:0034050	host programmed cell death induced by symbiont	3	2	0.26	0.02044	0.876984	WIL51917.c0g1i1,WIL76.c0g2i1
BP	GO:0048444	floral organ morphogenesis	3	2	0.26	0.02044	0.876984	WIL40413.c0g1i1,WIL44030.c0g2i2
BP	GO:0048563	post-embryonic organ morphogenesis	3	2	0.26	0.02044	0.876984	WIL40413.c0g1i1,WIL44030.c0g2i2
BP	GO:0006535	cysteine biosynthetic process from serine	50	9	4.25	0.02353	0.876984	WIL38134.c0g2i1,WIL49052.c0g1i1,WIL52538.c1g1i1,WIL52538.c2g4i1,WIL54449.c3g1i1,WIL54449.c3g1i6,WIL62759.c2g2i10,WIL62955.c3g1i1,WIL62955.c3g5i1
BP	GO:0019344	cysteine biosynthetic process	50	9	4.25	0.02353	0.876984	WIL38134.c0g2i1,WIL49052.c0g1i1,WIL52538.c1g1i1,WIL52538.c2g4i1,WIL54449.c3g1i1,WIL54449.c3g1i6,WIL62759.c2g2i10,WIL62955.c3g1i1,WIL62955.c3g5i1
MF	GO:0016702	oxidoreductase activity, acting on single donors with incorporation of molecular oxygen, incorporation of two atoms of oxygen	44	9	4.27	0.02358	0.305125	WIL50845.c0g2i1,WIL51154.c4g2i4,WIL55022.c2g3i4,WIL57304.c3g8i1,WIL57304.c4g1i1,WIL57304.c5g1i1,WIL62730.c0g1i1,WIL62730.c0g2i1,WIL62730.c1g1i5
CC	GO:0016593	Cdc73/Paf1 complex	23	5	1.75	0.0271	0.64498	WIL51485.c1g1i2,WIL60229.c4g1i10,WIL61655.c0g2i1,WIL61655.c0g2i2,WIL62495.c1g6i2
MF	GO:0000287	magnesium ion binding	199	28	19.33	0.02939	0.37285	WIL104018.c0g1i1,WIL17314.c0g1i1,WIL18364.c0g1i1,WIL24163.c0g2i1,WIL24660.c0g1i1,WIL31785.c0g1i1,WIL38040.c0g1i1,WIL38040.c0g2i1,WIL38638.c0g1i1,WIL39141.c0g1i1,WIL47178.c0g1i1,WIL47178.c0g1i2,WIL48370.c0g1i1,WIL48782.c2g2i6,WIL51838.c0g1i1,WIL51838.c0g2i1,WIL55975.c3g6i1,WIL56585.c0g1i2,WIL58772.c1g1i1,WIL61960.c0g2i1,WIL62362.c0g6i1,WIL63219.c2g1i4,WIL6441.c0g1i1,WIL77709.c0g1i1,WIL79451.c0g1i1…
MF	GO:0001871	pattern binding	46	9	4.47	0.03079	0.37587	WIL38824.c0g1i1,WIL44339.c0g1i1,WIL46871.c0g1i1,WIL53079.c0g1i2,WIL58321.c2g1i1,WIL58321.c3g1i1,WIL60333.c1g1i4,WIL61304.c0g1i1,WIL62294.c1g1i11
MF	GO:0030247	polysaccharide binding	46	9	4.47	0.03079	0.37587	WIL38824.c0g1i1,WIL44339.c0g1i1,WIL46871.c0g1i1,WIL53079.c0g1i2,WIL58321.c2g1i1,WIL58321.c3g1i1,WIL60333.c1g1i4,WIL61304.c0g1i1,WIL62294.c1g1i11
MF	GO:0016790	thiolester hydrolase activity	39	8	3.79	0.0314	0.376219	WIL1322.c0g1i1,WIL14439.c0g1i1,WIL30908.c0g1i1,WIL40324.c0g1i2,WIL50162.c0g1i2,WIL7087.c0g2i1,WIL85408.c0g1i1,WIL91252.c0g1i1
CC	GO:0008023	transcription elongation factor complex	24	5	1.83	0.0321	0.67235	WIL51485.c1g1i2,WIL60229.c4g1i10,WIL61655.c0g2i1,WIL61655.c0g2i2,WIL62495.c1g6i2
CC	GO:0044425	membrane part	7160	575	546.09	0.0339	0.67235	WIL100154.c0g1i1,WIL100175.c0g1i1,WIL100656.c0g1i1,WIL101424.c0g1i1,WIL102476.c0g1i1,WIL104315.c0g1i1,WIL104733.c0g1i1,WIL10566.c0g1i1,WIL10750.c0g1i1,WIL10826.c0g1i1,WIL11266.c0g2i1,WIL11320.c0g1i1,WIL11321.c0g1i1,WIL11692.c0g1i1,WIL12161.c0g1i1,WIL12178.c0g1i1,WIL12683.c0g1i1,WIL13137.c0g1i1,WIL1372.c0g1i1,WIL13846.c0g1i1,WIL14026.c0g1i1,WIL1407.c0g1i1,WIL14567.c0g1i1,WIL15031.c0g2i1,WIL15382.c…
BP	GO:0006885	regulation of pH	9	3	0.77	0.03488	0.876984	WIL41334.c0g1i2,WIL55007.c0g2i1,WIL56870.c0g1i2
BP	GO:0009909	regulation of flower development	9	3	0.77	0.03488	0.876984	WIL33727.c0g2i1,WIL40413.c0g1i1,WIL62547.c7g5i1
BP	GO:0032261	purine nucleotide salvage	9	3	0.77	0.03488	0.876984	WIL62866.c4g10i1,WIL62995.c1g4i1,WIL63056.c4g1i1
BP	GO:0032264	IMP salvage	9	3	0.77	0.03488	0.876984	WIL62866.c4g10i1,WIL62995.c1g4i1,WIL63056.c4g1i1
BP	GO:0022414	reproductive process	203	25	17.26	0.03821	0.876984	WIL21661.c0g1i3,WIL27375.c0g1i1,WIL294.c0g1i1,WIL33727.c0g2i1,WIL36026.c0g1i1,WIL36844.c0g1i1,WIL37105.c0g2i1,WIL40413.c0g1i1,WIL42644.c0g1i1,WIL44030.c0g2i2,WIL49283.c1g1i1,WIL49433.c0g1i1,WIL53744.c2g1i1,WIL54405.c1g2i1,WIL55043.c3g6i1,WIL55062.c5g1i1,WIL55062.c7g1i1,WIL55754.c1g1i1,WIL57030.c3g1i3,WIL57591.c0g1i2,WIL60828.c0g2i3,WIL61794.c2g1i1,WIL62488.c4g1i8,WIL62547.c7g5i1,WIL90241.c0g1i1
BP	GO:0009902	chloroplast relocation	4	2	0.34	0.03859	0.876984	WIL59248.c2g2i1,WIL59248.c2g2i4
BP	GO:0015850	organic hydroxy compound transport	4	2	0.34	0.03859	0.876984	WIL62786.c2g1i4,WIL62786.c2g1i9
BP	GO:0015918	sterol transport	4	2	0.34	0.03859	0.876984	WIL62786.c2g1i4,WIL62786.c2g1i9
BP	GO:0019750	chloroplast localization	4	2	0.34	0.03859	0.876984	WIL59248.c2g2i1,WIL59248.c2g2i4
BP	GO:0032365	intracellular lipid transport	4	2	0.34	0.03859	0.876984	WIL62786.c2g1i4,WIL62786.c2g1i9
BP	GO:0032366	intracellular sterol transport	4	2	0.34	0.03859	0.876984	WIL62786.c2g1i4,WIL62786.c2g1i9
BP	GO:0051644	plastid localization	4	2	0.34	0.03859	0.876984	WIL59248.c2g2i1,WIL59248.c2g2i4
BP	GO:0051667	establishment of plastid localization	4	2	0.34	0.03859	0.876984	WIL59248.c2g2i1,WIL59248.c2g2i4
MF	GO:0009041	uridylate kinase activity	14	4	1.36	0.04021	0.473016	WIL61129.c3g1i1,WIL61129.c3g1i2,WIL61129.c3g1i3,WIL61129.c3g1i4
BP	GO:0006368	transcription elongation from RNA polymerase II promoter	23	5	1.96	0.04079	0.876984	WIL51485.c1g1i2,WIL61655.c0g2i1,WIL61655.c0g2i2,WIL62495.c1g6i2,WIL62842.c0g4i1
BP	GO:0006534	cysteine metabolic process	55	9	4.68	0.04097	0.876984	WIL38134.c0g2i1,WIL49052.c0g1i1,WIL52538.c1g1i1,WIL52538.c2g4i1,WIL54449.c3g1i1,WIL54449.c3g1i6,WIL62759.c2g2i10,WIL62955.c3g1i1,WIL62955.c3g5i1
MF	GO:0051213	dioxygenase activity	154	22	14.96	0.04255	0.491604	WIL100112.c0g1i1,WIL34281.c0g1i1,WIL36655.c0g1i1,WIL36655.c0g2i1,WIL38396.c0g1i1,WIL38641.c0g2i1,WIL48884.c0g1i1,WIL49931.c0g1i1,WIL50845.c0g2i1,WIL51154.c4g2i4,WIL55022.c2g3i4,WIL55811.c0g2i1,WIL55811.c0g2i3,WIL57304.c3g8i1,WIL57304.c4g1i1,WIL57304.c5g1i1,WIL58567.c8g1i1,WIL59597.c1g1i6,WIL62730.c0g1i1,WIL62730.c0g2i1,WIL62730.c1g1i5,WIL71295.c0g1i1
BP	GO:0048438	floral whorl development	10	3	0.85	0.04675	0.876984	WIL40413.c0g1i1,WIL44030.c0g2i2,WIL62547.c7g5i1
MF	GO:0043492	ATPase activity, coupled to movement of substances	266	38	25.84	0.04861	0.50557	WIL12683.c0g1i1,WIL24471.c0g1i1,WIL24660.c0g1i1,WIL25169.c0g2i1,WIL26029.c0g1i1,WIL28128.c0g1i1,WIL36456.c0g1i2,WIL38134.c0g2i1,WIL38739.c0g1i1,WIL40035.c0g1i1,WIL40712.c0g1i1,WIL41237.c1g1i1,WIL41334.c0g1i2,WIL43200.c0g1i1,WIL43200.c0g3i1,WIL43726.c0g1i1,WIL44567.c0g2i1,WIL44601.c2g3i1,WIL47853.c0g1i1,WIL49052.c0g1i1,WIL51808.c0g3i1,WIL52538.c1g1i1,WIL52538.c2g4i1,WIL54449.c3g1i1,WIL54449.c3g1i6…
MF	GO:0003876	AMP deaminase activity	9	3	0.87	0.04919	0.50557	WIL62866.c4g10i1,WIL62995.c1g4i1,WIL63056.c4g1i1
MF	GO:0015037	peptide disulfide oxidoreductase activity	9	3	0.87	0.04919	0.50557	WIL44126.c0g1i1,WIL44126.c0g1i7,WIL76944.c0g1i1
MF	GO:0015038	glutathione disulfide oxidoreductase activity	9	3	0.87	0.04919	0.50557	WIL44126.c0g1i1,WIL44126.c0g1i7,WIL76944.c0g1i1
MF	GO:0047623	adenosine-phosphate deaminase activity	9	3	0.87	0.04919	0.50557	WIL62866.c4g10i1,WIL62995.c1g4i1,WIL63056.c4g1i1
MF	GO:0004714	transmembrane receptor protein tyrosine kinase activity	4	2	0.39	0.04955	0.50557	WIL33198.c0g1i1,WIL45616.c0g2i1
MF	GO:0047746	chlorophyllase activity	4	2	0.39	0.04955	0.50557	WIL36034.c0g1i1,WIL53267.c0g1i1

## Sheet: acuARX_GO enrichment
Enriched GO terms of specific-expressed genes in Arxan population of Achillea acuminata when two populations of this species are compared (Corresponding to Figure 2)
Class	GO.ID	Term	Annotated	Significant	Expected	P.value	P.adjust	Genelist
MF	GO:0043531	ADP binding	267	101	26.96	0	0	ACU11245.c0g1i1,ACU1191.c0g2i1,ACU19776.c0g1i1,ACU20370.c0g2i1,ACU2113.c0g1i1,ACU21261.c0g1i1,ACU22676.c1g1i1,ACU23160.c0g1i1,ACU24731.c0g2i1,ACU25288.c0g1i1,ACU30486.c1g1i1,ACU31170.c0g2i1,ACU33409.c0g1i1,ACU33972.c0g1i1,ACU34005.c0g2i1,ACU34474.c1g1i1,ACU35111.c0g1i1,ACU36239.c0g2i1,ACU36620.c0g2i1,ACU36996.c0g1i1,ACU37148.c0g1i4,ACU37583.c0g1i1,ACU37583.c0g1i2,ACU37798.c1g1i1,ACU37798.c1g2i1,A…
BP	GO:0006952	defense response	263	87	23.17	1.2e-29	1.1616e-26	ACU11541.c0g1i1,ACU19776.c0g1i1,ACU20370.c0g2i1,ACU2113.c0g1i1,ACU21261.c0g1i1,ACU22676.c1g1i1,ACU23160.c0g1i1,ACU23773.c0g1i3,ACU25288.c0g1i1,ACU30486.c1g1i1,ACU31170.c0g2i1,ACU32110.c0g1i1,ACU32110.c1g2i1,ACU33668.c0g4i1,ACU33972.c0g1i1,ACU34005.c0g2i1,ACU34474.c1g1i1,ACU35111.c0g1i1,ACU35766.c0g1i2,ACU36239.c0g2i1,ACU37148.c0g1i4,ACU37583.c0g1i1,ACU37583.c0g1i2,ACU37798.c1g1i1,ACU37798.c1g2i1,…
BP	GO:0015074	DNA integration	62	32	5.46	3.2e-18	1.5488e-15	ACU11011.c0g1i1,ACU23618.c0g2i1,ACU28857.c0g1i2,ACU30298.c0g2i1,ACU34633.c0g1i1,ACU34823.c0g1i1,ACU35353.c0g2i1,ACU35353.c0g2i3,ACU36944.c1g1i3,ACU37621.c0g1i1,ACU38078.c0g1i1,ACU39021.c3g1i1,ACU39932.c2g1i2,ACU39932.c2g4i1,ACU39942.c2g4i1,ACU39977.c2g1i14,ACU40095.c4g4i2,ACU40245.c0g2i4,ACU40447.c0g1i2,ACU40515.c0g2i1,ACU40539.c5g2i1,ACU40783.c5g1i2,ACU40987.c4g1i2,ACU41102.c1g1i4,ACU41602.c4g2i…
MF	GO:0004672	protein kinase activity	1481	242	149.55	2.2e-15	5.5e-13	ACU11175.c0g1i1,ACU11502.c0g1i1,ACU13134.c0g1i1,ACU13521.c0g1i1,ACU13916.c0g1i1,ACU15987.c0g1i1,ACU16763.c0g2i1,ACU17811.c0g1i1,ACU17874.c0g1i1,ACU17915.c0g1i1,ACU19284.c0g1i1,ACU20381.c0g1i1,ACU20844.c0g1i1,ACU21030.c0g1i1,ACU23522.c0g1i1,ACU23727.c0g2i1,ACU23773.c0g1i3,ACU24323.c0g1i1,ACU24323.c0g2i1,ACU24415.c0g1i1,ACU24825.c0g1i1,ACU24966.c1g1i1,ACU25577.c0g1i1,ACU25627.c0g1i1,ACU27175.c0g1i1…
MF	GO:0003964	RNA-directed DNA polymerase activity	16	12	1.62	1.3e-09	2.16667e-07	ACU30847.c0g1i1,ACU33114.c0g1i1,ACU33487.c0g1i1,ACU34990.c0g1i2,ACU35274.c0g1i1,ACU36242.c3g3i1,ACU37417.c1g1i1,ACU37511.c1g1i2,ACU38460.c0g1i1,ACU39317.c2g3i1,ACU39493.c1g1i1,ACU67438.c0g1i1
BP	GO:0000723	telomere maintenance	50	18	4.41	1e-07	3.22667e-05	ACU20413.c0g1i1,ACU35160.c0g1i1,ACU37479.c0g3i1,ACU37815.c0g1i1,ACU38368.c0g1i5,ACU38368.c0g1i8,ACU39725.c0g1i2,ACU39725.c0g1i6,ACU39796.c1g4i2,ACU39947.c2g1i10,ACU40496.c2g8i4,ACU41143.c0g1i2,ACU41470.c0g2i1,ACU41590.c4g3i4,ACU41590.c4g3i5,ACU41675.c1g1i5,ACU65433.c0g1i1,ACU67160.c0g1i1
MF	GO:0005524	ATP binding	3151	396	318.18	2.2e-07	2.75e-05	ACU11175.c0g1i1,ACU11502.c0g1i1,ACU11594.c0g1i1,ACU13134.c0g1i1,ACU13521.c0g1i1,ACU13916.c0g1i1,ACU14023.c0g1i1,ACU14842.c0g1i1,ACU15391.c0g2i1,ACU15987.c0g1i1,ACU1619.c0g1i1,ACU16763.c0g2i1,ACU17347.c0g1i1,ACU17528.c0g1i1,ACU17811.c0g1i1,ACU17874.c0g1i1,ACU17915.c0g1i1,ACU18313.c0g1i1,ACU19284.c0g1i1,ACU19334.c0g1i1,ACU19801.c0g1i1,ACU19803.c0g1i1,ACU20381.c0g1i1,ACU20588.c0g1i1,ACU20623.c0g1i1,…
MF	GO:0008171	O-methyltransferase activity	47	15	4.75	3.6e-05	0.0036	ACU14305.c0g2i1,ACU16871.c0g1i1,ACU2031.c0g2i1,ACU22770.c0g1i1,ACU22770.c0g2i1,ACU22774.c0g1i1,ACU22774.c1g1i1,ACU2296.c0g2i1,ACU30422.c0g1i1,ACU36474.c0g3i1,ACU37461.c0g1i1,ACU37461.c0g2i2,ACU5492.c0g1i1,ACU65160.c0g1i1,ACU65888.c0g1i1
MF	GO:0010333	terpene synthase activity	26	10	2.63	0.00012	0.01	ACU14824.c0g1i1,ACU36467.c0g1i1,ACU40530.c3g8i2,ACU40530.c3g8i3,ACU40530.c3g8i4,ACU41634.c0g1i1,ACU41634.c0g1i3,ACU41634.c0g1i9,ACU41634.c0g3i1,ACU5024.c0g1i1
MF	GO:0003678	DNA helicase activity	82	19	8.28	0.00042	0.03	ACU20413.c0g1i1,ACU35160.c0g1i1,ACU37479.c0g3i1,ACU37815.c0g1i1,ACU38368.c0g1i5,ACU38368.c0g1i8,ACU39725.c0g1i2,ACU39725.c0g1i6,ACU39796.c1g4i2,ACU39947.c2g1i10,ACU40496.c2g8i4,ACU41143.c0g1i2,ACU41287.c2g1i2,ACU41470.c0g2i1,ACU41590.c4g3i4,ACU41590.c4g3i5,ACU41675.c1g1i5,ACU65433.c0g1i1,ACU67160.c0g1i1
CC	GO:0012511	monolayer-surrounded lipid storage body	3	3	0.25	0.00061	0.13281	ACU12214.c0g1i1,ACU37865.c1g1i1,ACU80140.c0g1i1
BP	GO:0008283	cell proliferation	14	6	1.23	0.00074	0.17908	ACU35580.c0g1i1,ACU35742.c1g1i1,ACU35742.c1g1i3,ACU35742.c1g1i4,ACU39332.c0g1i1,ACU68379.c0g1i1
MF	GO:0020037	heme binding	261	43	26.35	0.00087	0.054375	ACU10372.c0g1i1,ACU11443.c0g2i1,ACU12044.c0g1i1,ACU12243.c0g1i1,ACU21948.c0g1i1,ACU22390.c0g1i1,ACU22632.c0g1i1,ACU24940.c0g2i1,ACU26995.c0g1i1,ACU28027.c0g2i1,ACU32351.c0g2i1,ACU32942.c0g1i1,ACU33228.c0g1i3,ACU33499.c0g1i1,ACU33552.c0g1i2,ACU35602.c0g1i1,ACU37115.c1g1i1,ACU37747.c0g1i1,ACU39604.c0g1i2,ACU39803.c3g3i2,ACU40471.c1g1i1,ACU40471.c1g2i1,ACU40985.c2g4i8,ACU45310.c0g1i1,ACU50823.c0g1i1…
MF	GO:0003904	deoxyribodipyrimidine photo-lyase activity	3	3	0.3	0.00103	0.0572222	ACU31376.c0g1i1,ACU31376.c0g1i2,ACU33793.c0g1i1
CC	GO:0016021	integral component of membrane	5211	483	441.69	0.00114	0.13281	ACU10372.c0g1i1,ACU10394.c0g1i1,ACU11126.c0g1i1,ACU11175.c0g1i1,ACU11443.c0g2i1,ACU11502.c0g1i1,ACU11864.c0g1i1,ACU11964.c0g1i1,ACU12214.c0g1i1,ACU12243.c0g1i1,ACU12452.c0g1i1,ACU12579.c0g1i1,ACU12780.c1g1i1,ACU13916.c0g1i1,ACU14109.c0g1i1,ACU14515.c0g1i1,ACU14942.c0g1i1,ACU15099.c1g1i1,ACU15399.c0g2i1,ACU15747.c0g1i1,ACU15815.c0g1i1,ACU15987.c0g1i1,ACU16069.c0g1i1,ACU16715.c0g1i1,ACU16763.c0g2i1…
CC	GO:0005576	extracellular region	185	28	15.68	0.0018	0.138052	ACU11516.c0g1i1,ACU17194.c0g1i1,ACU20135.c0g1i1,ACU21535.c0g1i1,ACU35580.c0g1i1,ACU35742.c1g1i1,ACU35742.c1g1i3,ACU35742.c1g1i4,ACU36466.c1g1i1,ACU36466.c2g1i1,ACU36604.c2g1i1,ACU36735.c0g1i1,ACU38921.c0g2i3,ACU39332.c0g1i1,ACU39471.c5g3i1,ACU39471.c5g3i2,ACU40397.c7g2i1,ACU40709.c3g4i1,ACU42759.c0g1i1,ACU5274.c0g1i1,ACU68379.c0g1i1,ACU70623.c0g1i1,ACU7142.c0g1i1,ACU7393.c0g2i1,ACU75097.c0g1i1,AC…
CC	GO:0000502	proteasome complex	87	16	7.37	0.00237	0.138052	ACU24145.c0g1i1,ACU26185.c0g3i1,ACU33019.c0g1i1,ACU38724.c0g3i1,ACU38986.c4g3i1,ACU39277.c1g1i1,ACU40029.c0g1i1,ACU40029.c0g3i1,ACU40867.c6g1i12,ACU40867.c6g1i13,ACU40867.c6g1i2,ACU40867.c6g1i3,ACU41344.c1g1i5,ACU5053.c0g2i1,ACU5422.c0g1i1,ACU76700.c0g1i1
MF	GO:0005506	iron ion binding	276	43	27.87	0.00264	0.119167	ACU10372.c0g1i1,ACU11443.c0g2i1,ACU12044.c0g1i1,ACU12243.c0g1i1,ACU1833.c1g1i1,ACU21948.c0g1i1,ACU22390.c0g1i1,ACU22632.c0g1i1,ACU24940.c0g2i1,ACU26165.c0g1i1,ACU26995.c0g1i1,ACU28027.c0g2i1,ACU29234.c0g1i1,ACU32351.c0g2i1,ACU33228.c0g1i3,ACU33499.c0g1i1,ACU33552.c0g1i2,ACU35602.c0g1i1,ACU37115.c1g1i1,ACU37747.c0g1i1,ACU39604.c0g1i2,ACU39803.c3g3i2,ACU40471.c1g1i1,ACU40471.c1g2i1,ACU40985.c2g4i8,…
MF	GO:0016705	oxidoreductase activity, acting on paired donors, with incorporation or reduction of molecular oxygen	301	46	30.39	0.00282	0.119167	ACU10372.c0g1i1,ACU11443.c0g2i1,ACU12044.c0g1i1,ACU12243.c0g1i1,ACU14942.c0g1i1,ACU20897.c0g3i1,ACU21948.c0g1i1,ACU22390.c0g1i1,ACU22632.c0g1i1,ACU23386.c0g1i1,ACU24940.c0g2i1,ACU26995.c0g1i1,ACU28027.c0g2i1,ACU32351.c0g2i1,ACU33228.c0g1i3,ACU33499.c0g1i1,ACU33552.c0g1i2,ACU35602.c0g1i1,ACU36570.c0g1i1,ACU37115.c1g1i1,ACU37747.c0g1i1,ACU39150.c1g1i1,ACU39604.c0g1i2,ACU39803.c3g3i2,ACU40471.c1g1i1…
MF	GO:0000981	RNA polymerase II transcription factor activity, sequence-specific DNA binding	11	5	1.11	0.00286	0.119167	ACU29384.c0g2i1,ACU29384.c0g3i1,ACU34537.c0g1i1,ACU34537.c0g2i1,ACU46987.c0g1i1
MF	GO:0030247	polysaccharide binding	33	9	3.33	0.00436	0.158929	ACU24466.c0g1i1,ACU35346.c0g1i1,ACU37533.c2g1i1,ACU40632.c5g1i1,ACU40632.c5g1i2,ACU41266.c3g1i4,ACU41266.c3g1i5,ACU41379.c0g1i5,ACU6537.c0g1i1
MF	GO:0004527	exonuclease activity	85	17	8.58	0.00445	0.158929	ACU22830.c0g2i1,ACU31462.c0g1i1,ACU31462.c0g1i2,ACU33849.c0g1i1,ACU35551.c0g2i1,ACU36801.c0g1i3,ACU36801.c0g1i9,ACU38420.c0g1i1,ACU38420.c1g2i1,ACU38420.c3g1i1,ACU39815.c5g11i1,ACU39942.c2g4i1,ACU39989.c1g1i7,ACU40225.c0g1i1,ACU40225.c1g1i1,ACU41069.c3g4i1,ACU52826.c0g1i1
BP	GO:0031146	SCF-dependent proteasomal ubiquitin-dependent protein catabolic process	9	4	0.79	0.00525	0.717611	ACU33668.c0g4i1,ACU41222.c6g4i1,ACU5498.c0g1i1,ACU63616.c0g1i1
MF	GO:0008374	O-acyltransferase activity	55	15	5.55	0.00635	0.211667	ACU24342.c0g2i1,ACU26584.c0g2i1,ACU27023.c0g1i1,ACU29913.c0g1i1,ACU38614.c1g6i4,ACU38614.c1g6i8,ACU39444.c7g3i1,ACU39524.c1g1i4,ACU40382.c0g1i1,ACU40382.c0g1i4,ACU41507.c4g6i1,ACU41507.c4g6i5,ACU41507.c4g6i7,ACU69044.c0g1i1,ACU74838.c0g1i1
CC	GO:0000786	nucleosome	88	15	7.46	0.00668	0.278823	ACU22631.c0g4i1,ACU26096.c0g1i1,ACU38889.c4g1i1,ACU38889.c4g3i5,ACU38889.c4g5i1,ACU39399.c0g6i1,ACU39490.c2g10i2,ACU39490.c2g11i2,ACU39490.c2g17i13,ACU39490.c2g17i18,ACU39490.c2g17i4,ACU39497.c3g1i1,ACU39497.c3g2i1,ACU40081.c0g1i1,ACU40081.c0g1i2
BP	GO:0006420	arginyl-tRNA aminoacylation	93	16	8.19	0.00681	0.717611	ACU25290.c0g2i1,ACU26575.c0g1i1,ACU26575.c0g2i1,ACU27051.c0g1i1,ACU27051.c0g2i1,ACU35687.c0g5i1,ACU36571.c0g1i1,ACU37920.c0g2i1,ACU40178.c4g2i1,ACU40178.c4g6i1,ACU40178.c8g1i1,ACU41238.c2g3i1,ACU41490.c2g2i1,ACU41570.c0g1i1,ACU6948.c0g1i2,ACU81113.c0g1i1
CC	GO:0042995	cell projection	2	2	0.17	0.00718	0.278823	ACU27345.c0g1i1,ACU77026.c0g1i1
BP	GO:0042445	hormone metabolic process	15	5	1.32	0.00744	0.717611	ACU10117.c0g1i1,ACU22390.c0g1i1,ACU32792.c1g1i1,ACU32792.c1g1i4,ACU68848.c0g1i1
BP	GO:0000719	photoreactive repair	2	2	0.18	0.00775	0.717611	ACU31376.c0g1i2,ACU33793.c0g1i1
BP	GO:0009650	UV protection	2	2	0.18	0.00775	0.717611	ACU31376.c0g1i2,ACU33793.c0g1i1
BP	GO:0042176	regulation of protein catabolic process	28	7	2.47	0.00916	0.717611	ACU26185.c0g3i1,ACU33019.c0g1i1,ACU40867.c6g1i12,ACU40867.c6g1i13,ACU40867.c6g1i2,ACU40867.c6g1i3,ACU5422.c0g1i1
BP	GO:0048364	root development	28	7	2.47	0.00916	0.717611	ACU20623.c0g1i1,ACU30595.c0g1i1,ACU30595.c2g1i1,ACU38980.c0g1i1,ACU38980.c0g1i2,ACU38980.c0g1i3,ACU55053.c0g1i1
MF	GO:0004523	RNA-DNA hybrid ribonuclease activity	14	5	1.41	0.00958	0.281765	ACU41602.c4g2i2,ACU41649.c3g3i3,ACU41734.c3g2i1,ACU41738.c1g1i2,ACU41738.c2g1i3
MF	GO:0009001	serine O-acetyltransferase activity	14	5	1.41	0.00958	0.281765	ACU24342.c0g2i1,ACU38614.c1g6i4,ACU38614.c1g6i8,ACU39444.c7g3i1,ACU39524.c1g1i4
MF	GO:0043024	ribosomal small subunit binding	2	2	0.2	0.01019	0.283056	ACU40793.c1g2i2,ACU40793.c3g1i1
CC	GO:0030660	Golgi-associated vesicle membrane	52	10	4.41	0.01085	0.299723	ACU32255.c0g1i1,ACU32255.c0g1i3,ACU33184.c0g2i1,ACU37886.c0g1i1,ACU38447.c0g1i1,ACU39483.c5g5i3,ACU39530.c0g1i3,ACU40193.c4g4i2,ACU40411.c2g3i5,ACU40860.c1g1i3
BP	GO:0000028	ribosomal small subunit assembly	6	3	0.53	0.01112	0.717611	ACU28652.c0g2i1,ACU40793.c1g2i2,ACU40793.c3g1i1
BP	GO:0009631	cold acclimation	6	3	0.53	0.01112	0.717611	ACU38980.c0g1i1,ACU38980.c0g1i2,ACU38980.c0g1i3
BP	GO:0010150	leaf senescence	6	3	0.53	0.01112	0.717611	ACU38980.c0g1i1,ACU38980.c0g1i2,ACU38980.c0g1i3
BP	GO:0010260	organ senescence	6	3	0.53	0.01112	0.717611	ACU38980.c0g1i1,ACU38980.c0g1i2,ACU38980.c0g1i3
CC	GO:0005798	Golgi-associated vesicle	53	10	4.49	0.01239	0.299723	ACU32255.c0g1i1,ACU32255.c0g1i3,ACU33184.c0g2i1,ACU37886.c0g1i1,ACU38447.c0g1i1,ACU39483.c5g5i3,ACU39530.c0g1i3,ACU40193.c4g4i2,ACU40411.c2g3i5,ACU40860.c1g1i3
CC	GO:0005789	endoplasmic reticulum membrane	139	20	11.78	0.01313	0.299723	ACU11964.c0g1i1,ACU15747.c0g1i1,ACU30135.c0g3i1,ACU3140.c0g2i1,ACU33315.c0g1i1,ACU38202.c1g2i5,ACU40793.c0g2i1,ACU40793.c1g1i14,ACU40793.c1g1i16,ACU40793.c1g1i18,ACU40793.c1g1i2,ACU40793.c1g1i20,ACU40793.c1g1i3,ACU40793.c1g1i7,ACU40793.c1g1i8,ACU40793.c1g2i2,ACU40793.c3g1i1,ACU40879.c5g6i2,ACU40879.c5g6i3,ACU41212.c0g2i1
CC	GO:0042175	nuclear outer membrane-endoplasmic reticulum membrane network	139	20	11.78	0.01313	0.299723	ACU11964.c0g1i1,ACU15747.c0g1i1,ACU30135.c0g3i1,ACU3140.c0g2i1,ACU33315.c0g1i1,ACU38202.c1g2i5,ACU40793.c0g2i1,ACU40793.c1g1i14,ACU40793.c1g1i16,ACU40793.c1g1i18,ACU40793.c1g1i2,ACU40793.c1g1i20,ACU40793.c1g1i3,ACU40793.c1g1i7,ACU40793.c1g1i8,ACU40793.c1g2i2,ACU40793.c3g1i1,ACU40879.c5g6i2,ACU40879.c5g6i3,ACU41212.c0g2i1
BP	GO:0006265	DNA topological change	52	10	4.58	0.01398	0.796038	ACU1619.c0g1i1,ACU34790.c0g1i3,ACU39290.c1g2i1,ACU39290.c1g3i1,ACU39904.c0g2i1,ACU4380.c0g1i1,ACU44720.c0g1i1,ACU48347.c0g1i1,ACU55230.c0g1i1,ACU80752.c0g1i1
BP	GO:0009607	response to biotic stimulus	52	10	4.58	0.01398	0.796038	ACU11541.c0g1i1,ACU23773.c0g1i3,ACU32110.c0g1i1,ACU32110.c1g2i1,ACU33668.c0g4i1,ACU35766.c0g1i2,ACU41433.c0g1i10,ACU46484.c0g1i1,ACU46928.c0g1i1,ACU65566.c0g1i1
CC	GO:0044432	endoplasmic reticulum part	140	20	11.87	0.01415	0.299723	ACU11964.c0g1i1,ACU15747.c0g1i1,ACU30135.c0g3i1,ACU3140.c0g2i1,ACU33315.c0g1i1,ACU38202.c1g2i5,ACU40793.c0g2i1,ACU40793.c1g1i14,ACU40793.c1g1i16,ACU40793.c1g1i18,ACU40793.c1g1i2,ACU40793.c1g1i20,ACU40793.c1g1i3,ACU40793.c1g1i7,ACU40793.c1g1i8,ACU40793.c1g2i2,ACU40793.c3g1i1,ACU40879.c5g6i2,ACU40879.c5g6i3,ACU41212.c0g2i1
MF	GO:0008883	glutamyl-tRNA reductase activity	6	3	0.61	0.01626	0.427895	ACU6226.c0g1i1,ACU6226.c0g2i1,ACU68774.c0g1i1
BP	GO:0007568	aging	7	3	0.62	0.0182	0.823427	ACU38980.c0g1i1,ACU38980.c0g1i2,ACU38980.c0g1i3
BP	GO:0015996	chlorophyll catabolic process	3	2	0.26	0.0219	0.823427	ACU49881.c0g1i1,ACU53228.c0g1i1
BP	GO:0046149	pigment catabolic process	3	2	0.26	0.0219	0.823427	ACU49881.c0g1i1,ACU53228.c0g1i1
BP	GO:0009690	cytokinin metabolic process	13	4	1.15	0.02242	0.823427	ACU10117.c0g1i1,ACU32792.c1g1i1,ACU32792.c1g1i4,ACU68848.c0g1i1
BP	GO:0034754	cellular hormone metabolic process	13	4	1.15	0.02242	0.823427	ACU10117.c0g1i1,ACU32792.c1g1i1,ACU32792.c1g1i4,ACU68848.c0g1i1
MF	GO:0003918	DNA topoisomerase type II (ATP-hydrolyzing) activity	49	10	4.95	0.02265	0.48	ACU1619.c0g1i1,ACU34790.c0g1i3,ACU39290.c1g2i1,ACU39290.c1g3i1,ACU39904.c0g2i1,ACU4380.c0g1i1,ACU44720.c0g1i1,ACU48347.c0g1i1,ACU55230.c0g1i1,ACU80752.c0g1i1
MF	GO:0061505	DNA topoisomerase II activity	49	10	4.95	0.02265	0.48	ACU1619.c0g1i1,ACU34790.c0g1i3,ACU39290.c1g2i1,ACU39290.c1g3i1,ACU39904.c0g2i1,ACU4380.c0g1i1,ACU44720.c0g1i1,ACU48347.c0g1i1,ACU55230.c0g1i1,ACU80752.c0g1i1
MF	GO:0004814	arginine-tRNA ligase activity	93	16	9.39	0.02327	0.48	ACU25290.c0g2i1,ACU26575.c0g1i1,ACU26575.c0g2i1,ACU27051.c0g1i1,ACU27051.c0g2i1,ACU35687.c0g5i1,ACU36571.c0g1i1,ACU37920.c0g2i1,ACU40178.c4g2i1,ACU40178.c4g6i1,ACU40178.c8g1i1,ACU41238.c2g3i1,ACU41490.c2g2i1,ACU41570.c0g1i1,ACU6948.c0g1i2,ACU81113.c0g1i1
MF	GO:0043021	ribonucleoprotein complex binding	36	8	3.64	0.02461	0.48	ACU14483.c0g1i1,ACU14483.c0g2i1,ACU20519.c0g1i1,ACU31881.c1g1i1,ACU40335.c0g1i1,ACU40793.c1g2i2,ACU40793.c3g1i1,ACU52770.c0g1i1
MF	GO:0004812	aminoacyl-tRNA ligase activity	173	26	17.47	0.02535	0.48	ACU20695.c0g1i1,ACU25290.c0g2i1,ACU26575.c0g1i1,ACU26575.c0g2i1,ACU27051.c0g1i1,ACU27051.c0g2i1,ACU30931.c0g2i1,ACU35687.c0g5i1,ACU36301.c0g1i1,ACU36571.c0g1i1,ACU37920.c0g2i1,ACU38139.c1g2i1,ACU38387.c1g1i4,ACU38387.c1g1i6,ACU40178.c4g2i1,ACU40178.c4g6i1,ACU40178.c8g1i1,ACU41238.c2g3i1,ACU41490.c2g2i1,ACU41570.c0g1i1,ACU46920.c0g1i1,ACU60136.c0g1i1,ACU6129.c0g1i1,ACU6948.c0g1i2,ACU78413.c0g1i1,A…
MF	GO:0016875	ligase activity, forming carbon-oxygen bonds	173	26	17.47	0.02535	0.48	ACU20695.c0g1i1,ACU25290.c0g2i1,ACU26575.c0g1i1,ACU26575.c0g2i1,ACU27051.c0g1i1,ACU27051.c0g2i1,ACU30931.c0g2i1,ACU35687.c0g5i1,ACU36301.c0g1i1,ACU36571.c0g1i1,ACU37920.c0g2i1,ACU38139.c1g2i1,ACU38387.c1g1i4,ACU38387.c1g1i6,ACU40178.c4g2i1,ACU40178.c4g6i1,ACU40178.c8g1i1,ACU41238.c2g3i1,ACU41490.c2g2i1,ACU41570.c0g1i1,ACU46920.c0g1i1,ACU60136.c0g1i1,ACU6129.c0g1i1,ACU6948.c0g1i2,ACU78413.c0g1i1,A…
MF	GO:0016876	ligase activity, forming aminoacyl-tRNA and related compounds	173	26	17.47	0.02535	0.48	ACU20695.c0g1i1,ACU25290.c0g2i1,ACU26575.c0g1i1,ACU26575.c0g2i1,ACU27051.c0g1i1,ACU27051.c0g2i1,ACU30931.c0g2i1,ACU35687.c0g5i1,ACU36301.c0g1i1,ACU36571.c0g1i1,ACU37920.c0g2i1,ACU38139.c1g2i1,ACU38387.c1g1i4,ACU38387.c1g1i6,ACU40178.c4g2i1,ACU40178.c4g6i1,ACU40178.c8g1i1,ACU41238.c2g3i1,ACU41490.c2g2i1,ACU41570.c0g1i1,ACU46920.c0g1i1,ACU60136.c0g1i1,ACU6129.c0g1i1,ACU6948.c0g1i2,ACU78413.c0g1i1,A…
MF	GO:0004834	tryptophan synthase activity	7	3	0.71	0.02634	0.48	ACU37088.c0g3i2,ACU37088.c0g3i4,ACU37088.c0g3i5
BP	GO:0006782	protoporphyrinogen IX biosynthetic process	8	3	0.7	0.02724	0.823427	ACU6226.c0g1i1,ACU6226.c0g2i1,ACU68774.c0g1i1
BP	GO:0009409	response to cold	8	3	0.7	0.02724	0.823427	ACU38980.c0g1i1,ACU38980.c0g1i2,ACU38980.c0g1i3
BP	GO:0043171	peptide catabolic process	8	3	0.7	0.02724	0.823427	ACU41361.c0g1i15,ACU41361.c0g1i18,ACU41361.c0g1i9
BP	GO:0046501	protoporphyrinogen IX metabolic process	8	3	0.7	0.02724	0.823427	ACU6226.c0g1i1,ACU6226.c0g2i1,ACU68774.c0g1i1
MF	GO:0004364	glutathione transferase activity	3	2	0.3	0.02851	0.48	ACU40112.c2g3i1,ACU56776.c0g1i1
MF	GO:0047746	chlorophyllase activity	3	2	0.3	0.02851	0.48	ACU49881.c0g1i1,ACU53228.c0g1i1
BP	GO:0042440	pigment metabolic process	50	9	4.41	0.02873	0.823427	ACU14907.c0g1i1,ACU41502.c2g1i1,ACU41502.c3g1i1,ACU49881.c0g1i1,ACU53228.c0g1i1,ACU55591.c0g1i1,ACU6226.c0g1i1,ACU6226.c0g2i1,ACU68774.c0g1i1
MF	GO:0004674	protein serine/threonine kinase activity	422	55	42.61	0.0288	0.48	ACU13916.c0g1i1,ACU16763.c0g2i1,ACU17915.c0g1i1,ACU20381.c0g1i1,ACU20844.c0g1i1,ACU23522.c0g1i1,ACU23773.c0g1i3,ACU24323.c0g1i1,ACU24323.c0g2i1,ACU25577.c0g1i1,ACU28077.c0g1i1,ACU28160.c0g1i1,ACU28160.c0g2i2,ACU30088.c0g2i3,ACU30144.c0g1i1,ACU30414.c0g1i1,ACU30699.c0g2i1,ACU31306.c0g2i1,ACU31955.c0g1i2,ACU32360.c0g1i2,ACU32360.c1g1i1,ACU34303.c0g1i1,ACU34434.c0g2i1,ACU35914.c0g1i1,ACU36046.c0g1i1…
BP	GO:0015994	chlorophyll metabolic process	14	4	1.23	0.02925	0.823427	ACU41502.c2g1i1,ACU41502.c3g1i1,ACU49881.c0g1i1,ACU53228.c0g1i1
BP	GO:0006535	cysteine biosynthetic process from serine	35	7	3.08	0.03044	0.823427	ACU21749.c0g1i1,ACU21749.c0g1i3,ACU24342.c0g2i1,ACU38614.c1g6i4,ACU38614.c1g6i8,ACU39444.c7g3i1,ACU39524.c1g1i4
BP	GO:0019344	cysteine biosynthetic process	35	7	3.08	0.03044	0.823427	ACU21749.c0g1i1,ACU21749.c0g1i3,ACU24342.c0g2i1,ACU38614.c1g6i4,ACU38614.c1g6i8,ACU39444.c7g3i1,ACU39524.c1g1i4
BP	GO:0042255	ribosome assembly	28	6	2.47	0.0322	0.823427	ACU21408.c0g1i1,ACU28652.c0g2i1,ACU38743.c0g2i1,ACU40091.c10g1i1,ACU40793.c1g2i2,ACU40793.c3g1i1
CC	GO:0030120	vesicle coat	62	10	5.26	0.03446	0.421279	ACU32255.c0g1i1,ACU32255.c0g1i3,ACU33184.c0g2i1,ACU37886.c0g1i1,ACU38447.c0g1i1,ACU39483.c5g5i3,ACU39530.c0g1i3,ACU40193.c4g4i2,ACU40411.c2g3i5,ACU40860.c1g1i3
CC	GO:0019005	SCF ubiquitin ligase complex	9	3	0.76	0.03458	0.421279	ACU41222.c6g4i1,ACU5498.c0g1i1,ACU63616.c0g1i1
CC	GO:0005783	endoplasmic reticulum	202	25	17.12	0.03487	0.421279	ACU11964.c0g1i1,ACU15747.c0g1i1,ACU28025.c0g1i2,ACU29913.c0g1i1,ACU30135.c0g3i1,ACU30547.c1g2i1,ACU3140.c0g2i1,ACU33315.c0g1i1,ACU38202.c1g2i5,ACU39872.c1g1i2,ACU40793.c0g2i1,ACU40793.c1g1i14,ACU40793.c1g1i16,ACU40793.c1g1i18,ACU40793.c1g1i2,ACU40793.c1g1i20,ACU40793.c1g1i3,ACU40793.c1g1i7,ACU40793.c1g1i8,ACU40793.c1g2i2,ACU40793.c3g1i1,ACU40879.c5g6i2,ACU40879.c5g6i3,ACU41212.c0g2i1,ACU69162.c0g…
MF	GO:0003916	DNA topoisomerase activity	53	10	5.35	0.03729	0.601452	ACU1619.c0g1i1,ACU34790.c0g1i3,ACU39290.c1g2i1,ACU39290.c1g3i1,ACU39904.c0g2i1,ACU4380.c0g1i1,ACU44720.c0g1i1,ACU48347.c0g1i1,ACU55230.c0g1i1,ACU80752.c0g1i1
BP	GO:0046486	glycerolipid metabolic process	95	14	8.37	0.03793	0.823427	ACU22791.c0g1i1,ACU26584.c0g2i1,ACU29913.c0g1i1,ACU36801.c0g1i3,ACU36801.c0g1i9,ACU39620.c6g12i1,ACU40545.c0g1i1,ACU40545.c0g1i3,ACU41507.c4g6i1,ACU41507.c4g6i5,ACU41507.c4g6i7,ACU49199.c0g1i1,ACU52826.c0g1i1,ACU74838.c0g1i1
BP	GO:0006415	translational termination	9	3	0.79	0.03823	0.823427	ACU14483.c0g1i1,ACU14483.c0g2i1,ACU52770.c0g1i1
BP	GO:0006449	regulation of translational termination	9	3	0.79	0.03823	0.823427	ACU14483.c0g1i1,ACU14483.c0g2i1,ACU52770.c0g1i1
BP	GO:0006452	translational frameshifting	9	3	0.79	0.03823	0.823427	ACU14483.c0g1i1,ACU14483.c0g2i1,ACU52770.c0g1i1
BP	GO:0043243	positive regulation of protein complex disassembly	9	3	0.79	0.03823	0.823427	ACU14483.c0g1i1,ACU14483.c0g2i1,ACU52770.c0g1i1
BP	GO:0045901	positive regulation of translational elongation	9	3	0.79	0.03823	0.823427	ACU14483.c0g1i1,ACU14483.c0g2i1,ACU52770.c0g1i1
BP	GO:0045905	positive regulation of translational termination	9	3	0.79	0.03823	0.823427	ACU14483.c0g1i1,ACU14483.c0g2i1,ACU52770.c0g1i1
CC	GO:0072546	ER membrane protein complex	4	2	0.34	0.03836	0.421279	ACU40879.c5g6i2,ACU40879.c5g6i3
MF	GO:0033897	ribonuclease T2 activity	8	3	0.81	0.03902	0.609688	ACU33662.c0g1i1,ACU33662.c0g1i2,ACU53688.c0g1i1
BP	GO:0006534	cysteine metabolic process	37	7	3.26	0.04004	0.823427	ACU21749.c0g1i1,ACU21749.c0g1i3,ACU24342.c0g2i1,ACU38614.c1g6i4,ACU38614.c1g6i8,ACU39444.c7g3i1,ACU39524.c1g1i4
BP	GO:0071103	DNA conformation change	96	14	8.46	0.04096	0.823427	ACU1619.c0g1i1,ACU34790.c0g1i3,ACU38889.c4g1i1,ACU38889.c4g3i5,ACU38889.c4g5i1,ACU39290.c1g2i1,ACU39290.c1g3i1,ACU39399.c0g6i1,ACU39904.c0g2i1,ACU4380.c0g1i1,ACU44720.c0g1i1,ACU48347.c0g1i1,ACU55230.c0g1i1,ACU80752.c0g1i1
BP	GO:0006427	histidyl-tRNA aminoacylation	4	2	0.35	0.04125	0.823427	ACU20695.c0g1i1,ACU46920.c0g1i1
BP	GO:0009070	serine family amino acid biosynthetic process	54	9	4.76	0.04465	0.823427	ACU21749.c0g1i1,ACU21749.c0g1i3,ACU24342.c0g2i1,ACU28490.c4g1i1,ACU38614.c1g6i4,ACU38614.c1g6i8,ACU39444.c7g3i1,ACU39524.c1g1i4,ACU39886.c0g3i1
MF	GO:0004144	diacylglycerol O-acyltransferase activity	14	4	1.41	0.04543	0.688333	ACU41507.c4g6i1,ACU41507.c4g6i5,ACU41507.c4g6i7,ACU74838.c0g1i1
CC	GO:0030662	coated vesicle membrane	65	10	5.51	0.04575	0.421279	ACU32255.c0g1i1,ACU32255.c0g1i3,ACU33184.c0g2i1,ACU37886.c0g1i1,ACU38447.c0g1i1,ACU39483.c5g5i3,ACU39530.c0g1i3,ACU40193.c4g4i2,ACU40411.c2g3i5,ACU40860.c1g1i3
CC	GO:0045261	proton-transporting ATP synthase complex, catalytic core F(1)	24	5	2.03	0.04745	0.421279	ACU29962.c0g1i1,ACU37972.c0g1i8,ACU37972.c2g1i1,ACU39014.c0g1i1,ACU39014.c2g1i1

## Sheet: acuQL_GO enrichment
Enriched GO terms of specific-expressed genes in Qinling population of Achillea acuminata when two populations of this species were compared (Corresponding to Figure 2)
Class	GO.ID	Term	Annotated	Significant	Expected	P.value	P.adjust	Genelist
BP	GO:0015074	DNA integration	95	64	10.81	0	0	ACUQL13926.c0g1i1,ACUQL16950.c0g1i1,ACUQL17272.c0g1i1,ACUQL17435.c0g2i1,ACUQL18948.c0g2i1,ACUQL20090.c0g1i1,ACUQL20090.c0g2i1,ACUQL22393.c0g1i1,ACUQL28343.c0g1i1,ACUQL28354.c0g2i1,ACUQL30641.c0g1i1,ACUQL31931.c0g1i1,ACUQL32354.c1g1i2,ACUQL32505.c0g1i1,ACUQL32614.c0g2i1,ACUQL32722.c1g1i1,ACUQL33571.c0g2i3,ACUQL33574.c2g1i2,ACUQL34536.c0g2i2,ACUQL34944.c0g1i4,ACUQL35030.c0g2i2,ACUQL35087.c3g1i3,ACU…
MF	GO:0043531	ADP binding	250	96	31.17	7.2e-26	4.6584e-23	ACUQL10757.c0g1i1,ACUQL11179.c0g2i1,ACUQL12650.c0g2i1,ACUQL13570.c0g1i1,ACUQL14302.c0g1i1,ACUQL15122.c0g1i1,ACUQL15971.c0g3i1,ACUQL17592.c0g2i1,ACUQL18457.c0g1i2,ACUQL18589.c0g1i1,ACUQL19690.c0g1i1,ACUQL1987.c0g1i1,ACUQL20874.c0g1i1,ACUQL23481.c0g1i1,ACUQL25000.c0g1i1,ACUQL25683.c0g1i1,ACUQL25683.c0g2i1,ACUQL26687.c0g1i1,ACUQL27515.c0g3i1,ACUQL29761.c0g1i1,ACUQL31564.c0g1i1,ACUQL33788.c0g1i1,ACUQ…
BP	GO:0000723	telomere maintenance	55	28	6.26	4.8e-13	2.8104e-10	ACUQL10097.c0g1i1,ACUQL1064.c0g1i1,ACUQL19318.c0g1i1,ACUQL22297.c0g2i1,ACUQL2377.c0g1i1,ACUQL28797.c0g1i2,ACUQL28797.c0g1i4,ACUQL33053.c0g2i4,ACUQL34113.c0g1i1,ACUQL34391.c0g1i1,ACUQL34894.c0g1i2,ACUQL34962.c1g1i8,ACUQL34962.c1g1i9,ACUQL35778.c0g4i5,ACUQL36029.c1g1i4,ACUQL36161.c1g3i10,ACUQL36161.c1g3i4,ACUQL36161.c1g3i6,ACUQL36165.c2g1i5,ACUQL36682.c0g2i1,ACUQL37108.c0g2i3,ACUQL37460.c5g5i14,ACU…
BP	GO:0006952	defense response	242	66	27.54	4.1e-12	1.60037e-09	ACUQL10757.c0g1i1,ACUQL12524.c0g2i1,ACUQL12650.c0g2i1,ACUQL14302.c0g1i1,ACUQL15971.c0g3i1,ACUQL17592.c0g2i1,ACUQL18589.c0g1i1,ACUQL19690.c0g1i1,ACUQL20377.c0g1i2,ACUQL24169.c0g1i2,ACUQL25683.c0g1i1,ACUQL25683.c0g2i1,ACUQL27647.c0g2i1,ACUQL29761.c0g1i1,ACUQL31564.c0g1i1,ACUQL32768.c0g1i3,ACUQL33788.c0g1i1,ACUQL33788.c0g2i1,ACUQL34498.c2g2i2,ACUQL34979.c0g1i1,ACUQL34979.c2g1i1,ACUQL35250.c3g3i2,ACU…
MF	GO:0003964	RNA-directed DNA polymerase activity	21	15	2.62	6.7e-10	2.16745e-07	ACUQL17100.c1g1i1,ACUQL23737.c0g1i1,ACUQL26565.c0g1i1,ACUQL32096.c0g1i4,ACUQL32233.c0g1i3,ACUQL35785.c0g1i7,ACUQL36418.c10g9i12,ACUQL36418.c10g9i13,ACUQL37001.c4g2i1,ACUQL37843.c5g5i11,ACUQL37843.c5g5i6,ACUQL37884.c3g3i1,ACUQL38068.c0g1i1,ACUQL8008.c0g3i1,ACUQL9008.c0g1i1
MF	GO:0005524	ATP binding	3222	500	401.68	4.4e-09	9.3815e-07	ACUQL1064.c0g1i1,ACUQL10754.c0g2i1,ACUQL11383.c0g2i1,ACUQL11901.c0g1i1,ACUQL12418.c0g1i1,ACUQL12652.c0g1i1,ACUQL13444.c0g1i1,ACUQL13991.c0g3i1,ACUQL1406.c0g1i1,ACUQL14622.c0g1i1,ACUQL15467.c0g1i1,ACUQL16919.c0g2i1,ACUQL17076.c0g1i1,ACUQL17100.c1g1i1,ACUQL17165.c0g1i1,ACUQL1767.c0g1i1,ACUQL17842.c0g1i1,ACUQL17970.c0g1i1,ACUQL18267.c0g1i2,ACUQL18380.c0g1i1,ACUQL18398.c0g1i1,ACUQL18646.c0g1i1,ACUQL1…
MF	GO:0004386	helicase activity	399	103	49.74	5.8e-09	9.3815e-07	ACUQL1064.c0g1i1,ACUQL17165.c0g1i1,ACUQL18380.c0g1i1,ACUQL19318.c0g1i1,ACUQL21570.c0g2i2,ACUQL21717.c0g1i1,ACUQL22297.c0g2i1,ACUQL2377.c0g1i1,ACUQL24376.c1g1i1,ACUQL26334.c0g2i1,ACUQL27453.c0g1i1,ACUQL28797.c0g1i2,ACUQL28797.c0g1i4,ACUQL30034.c0g1i1,ACUQL30313.c1g1i1,ACUQL30506.c0g1i1,ACUQL30640.c1g2i1,ACUQL30652.c0g1i1,ACUQL30981.c0g1i1,ACUQL31605.c0g1i1,ACUQL31783.c1g1i1,ACUQL31902.c1g1i1,ACUQL…
MF	GO:0009001	serine O-acetyltransferase activity	19	12	2.37	2.9e-07	3.7526e-05	ACUQL35678.c5g1i1,ACUQL35971.c3g8i1,ACUQL35971.c3g9i1,ACUQL36321.c0g1i3,ACUQL36593.c2g3i1,ACUQL36593.c2g5i1,ACUQL37076.c1g2i1,ACUQL37693.c6g2i8,ACUQL37693.c6g3i1,ACUQL37693.c6g4i2,ACUQL37693.c6g4i4,ACUQL37884.c2g1i1
MF	GO:0003678	DNA helicase activity	88	28	10.97	1.5e-06	0.00016175	ACUQL1064.c0g1i1,ACUQL19318.c0g1i1,ACUQL22297.c0g2i1,ACUQL2377.c0g1i1,ACUQL28797.c0g1i2,ACUQL28797.c0g1i4,ACUQL33053.c0g2i4,ACUQL34113.c0g1i1,ACUQL34391.c0g1i1,ACUQL34894.c0g1i2,ACUQL34962.c1g1i8,ACUQL34962.c1g1i9,ACUQL35778.c0g4i5,ACUQL36029.c1g1i4,ACUQL36161.c1g3i10,ACUQL36161.c1g3i4,ACUQL36161.c1g3i6,ACUQL36165.c2g1i5,ACUQL36682.c0g2i1,ACUQL36804.c1g6i1,ACUQL37108.c0g2i3,ACUQL37460.c5g5i14,ACU…
MF	GO:0004096	catalase activity	10	8	1.25	2.1e-06	0.0001941	ACUQL34204.c2g1i1,ACUQL34204.c2g1i2,ACUQL34204.c2g1i3,ACUQL37826.c5g3i1,ACUQL37826.c5g3i2,ACUQL37826.c5g3i3,ACUQL37826.c5g3i4,ACUQL37826.c5g3i6
BP	GO:0006950	response to stress	747	155	85.01	2.2e-06	0.00064405	ACUQL10097.c0g1i1,ACUQL1064.c0g1i1,ACUQL10757.c0g1i1,ACUQL12524.c0g2i1,ACUQL12650.c0g2i1,ACUQL14302.c0g1i1,ACUQL14622.c0g1i1,ACUQL15971.c0g3i1,ACUQL17222.c0g2i1,ACUQL17592.c0g2i1,ACUQL18589.c0g1i1,ACUQL18668.c0g1i1,ACUQL18767.c1g1i1,ACUQL19318.c0g1i1,ACUQL19573.c0g2i1,ACUQL19690.c0g1i1,ACUQL197.c0g1i1,ACUQL20377.c0g1i2,ACUQL22077.c0g1i1,ACUQL22297.c0g2i1,ACUQL23035.c0g1i1,ACUQL2377.c0g1i1,ACUQL24…
BP	GO:0006452	translational frameshifting	16	9	1.82	1.7e-05	0.00284386	ACUQL1039.c0g2i1,ACUQL34892.c1g1i1,ACUQL34892.c1g1i3,ACUQL34892.c1g1i4,ACUQL36406.c1g3i1,ACUQL37646.c4g5i1,ACUQL37646.c4g9i1,ACUQL68522.c0g1i1,ACUQL71049.c0g2i1
BP	GO:0045901	positive regulation of translational elongation	16	9	1.82	1.7e-05	0.00284386	ACUQL1039.c0g2i1,ACUQL34892.c1g1i1,ACUQL34892.c1g1i3,ACUQL34892.c1g1i4,ACUQL36406.c1g3i1,ACUQL37646.c4g5i1,ACUQL37646.c4g9i1,ACUQL68522.c0g1i1,ACUQL71049.c0g2i1
BP	GO:0045905	positive regulation of translational termination	16	9	1.82	1.7e-05	0.00284386	ACUQL1039.c0g2i1,ACUQL34892.c1g1i1,ACUQL34892.c1g1i3,ACUQL34892.c1g1i4,ACUQL36406.c1g3i1,ACUQL37646.c4g5i1,ACUQL37646.c4g9i1,ACUQL68522.c0g1i1,ACUQL71049.c0g2i1
MF	GO:0097159	organic cyclic compound binding	7369	1111	918.69	2.3e-05	0.00165344	ACUQL10021.c0g1i1,ACUQL10347.c0g1i1,ACUQL1039.c0g2i1,ACUQL1056.c0g1i1,ACUQL1064.c0g1i1,ACUQL10726.c0g1i1,ACUQL10754.c0g2i1,ACUQL10757.c0g1i1,ACUQL11179.c0g2i1,ACUQL11213.c0g1i1,ACUQL11383.c0g2i1,ACUQL11728.c0g1i1,ACUQL11901.c0g1i1,ACUQL12105.c0g1i1,ACUQL12333.c0g1i1,ACUQL12353.c0g1i1,ACUQL12418.c0g1i1,ACUQL12650.c0g2i1,ACUQL12652.c0g1i1,ACUQL13444.c0g1i1,ACUQL13570.c0g1i1,ACUQL13926.c0g1i1,ACUQL1…
MF	GO:1901363	heterocyclic compound binding	7369	1111	918.69	2.3e-05	0.00165344	ACUQL10021.c0g1i1,ACUQL10347.c0g1i1,ACUQL1039.c0g2i1,ACUQL1056.c0g1i1,ACUQL1064.c0g1i1,ACUQL10726.c0g1i1,ACUQL10754.c0g2i1,ACUQL10757.c0g1i1,ACUQL11179.c0g2i1,ACUQL11213.c0g1i1,ACUQL11383.c0g2i1,ACUQL11728.c0g1i1,ACUQL11901.c0g1i1,ACUQL12105.c0g1i1,ACUQL12333.c0g1i1,ACUQL12353.c0g1i1,ACUQL12418.c0g1i1,ACUQL12650.c0g2i1,ACUQL12652.c0g1i1,ACUQL13444.c0g1i1,ACUQL13570.c0g1i1,ACUQL13926.c0g1i1,ACUQL1…
MF	GO:0005199	structural constituent of cell wall	13	8	1.62	4.1e-05	0.0026527	ACUQL13234.c0g1i1,ACUQL22105.c0g1i1,ACUQL22105.c0g2i1,ACUQL23141.c1g1i1,ACUQL30080.c0g1i1,ACUQL30080.c0g2i1,ACUQL30080.c3g1i1,ACUQL30172.c0g1i1
BP	GO:0045944	positive regulation of transcription from RNA polymerase II promoter	48	16	5.46	4.6e-05	0.00673325	ACUQL16898.c0g1i1,ACUQL17989.c0g1i1,ACUQL22175.c0g1i1,ACUQL30444.c0g1i1,ACUQL33406.c0g3i1,ACUQL33406.c1g2i2,ACUQL33406.c1g2i3,ACUQL3501.c1g1i1,ACUQL35914.c1g1i1,ACUQL36620.c2g14i1,ACUQL36766.c5g1i2,ACUQL40214.c0g1i1,ACUQL44349.c0g1i1,ACUQL45300.c0g1i1,ACUQL61773.c0g1i1,ACUQL9300.c0g1i1
MF	GO:0042626	ATPase activity, coupled to transmembrane movement of substances	154	36	19.2	0.00012	0.00705818	ACUQL14622.c0g1i1,ACUQL16919.c0g2i1,ACUQL17100.c1g1i1,ACUQL18753.c0g1i1,ACUQL23737.c0g1i1,ACUQL28756.c0g1i1,ACUQL29092.c0g1i1,ACUQL31004.c0g1i1,ACUQL32096.c0g1i4,ACUQL33982.c0g1i2,ACUQL34254.c0g2i1,ACUQL34254.c0g2i4,ACUQL34735.c5g2i1,ACUQL35646.c0g1i1,ACUQL35678.c5g1i1,ACUQL35785.c0g1i7,ACUQL35971.c3g8i1,ACUQL35971.c3g9i1,ACUQL36321.c0g1i3,ACUQL36388.c4g1i1,ACUQL36593.c2g3i1,ACUQL36593.c2g5i1,ACU…
MF	GO:0000977	RNA polymerase II regulatory region sequence-specific DNA binding	48	16	5.98	0.00014	0.00754833	ACUQL16898.c0g1i1,ACUQL17989.c0g1i1,ACUQL30444.c0g1i1,ACUQL32842.c0g1i1,ACUQL32842.c0g1i3,ACUQL33406.c0g3i1,ACUQL33406.c1g2i2,ACUQL33406.c1g2i3,ACUQL3501.c1g1i1,ACUQL35914.c1g1i1,ACUQL36766.c5g1i2,ACUQL40214.c0g1i1,ACUQL44349.c0g1i1,ACUQL45300.c0g1i1,ACUQL5061.c0g1i1,ACUQL9300.c0g1i1
BP	GO:0006544	glycine metabolic process	20	9	2.28	0.00016	0.0208178	ACUQL36250.c2g1i3,ACUQL36250.c2g1i6,ACUQL36746.c1g1i1,ACUQL36865.c0g2i13,ACUQL36865.c0g2i3,ACUQL37922.c2g3i3,ACUQL37922.c2g3i7,ACUQL37922.c2g3i8,ACUQL37922.c2g3i9
CC	GO:0000786	nucleosome	106	23	10.51	0.00023	0.05842	ACUQL11728.c0g1i1,ACUQL16516.c0g1i1,ACUQL17235.c0g1i1,ACUQL18303.c0g1i1,ACUQL20386.c0g1i1,ACUQL24656.c0g1i2,ACUQL30734.c0g1i1,ACUQL35773.c2g5i8,ACUQL35773.c3g1i1,ACUQL36334.c0g3i1,ACUQL36334.c0g3i3,ACUQL36556.c7g4i1,ACUQL36771.c4g1i1,ACUQL36771.c4g1i5,ACUQL36771.c4g3i1,ACUQL36771.c5g1i1,ACUQL37402.c3g1i4,ACUQL37402.c3g21i16,ACUQL37402.c3g21i3,ACUQL38834.c0g1i1,ACUQL51280.c0g1i1,ACUQL5157.c0g1i1,A…
BP	GO:0000165	MAPK cascade	41	13	4.67	0.00041	0.0436464	ACUQL16898.c0g1i1,ACUQL17989.c0g1i1,ACUQL30444.c0g1i1,ACUQL33406.c0g3i1,ACUQL33406.c1g2i2,ACUQL33406.c1g2i3,ACUQL3501.c1g1i1,ACUQL35914.c1g1i1,ACUQL36766.c5g1i2,ACUQL40214.c0g1i1,ACUQL44349.c0g1i1,ACUQL45300.c0g1i1,ACUQL9300.c0g1i1
BP	GO:0006535	cysteine biosynthetic process from serine	36	12	4.1	0.00041	0.0436464	ACUQL35678.c5g1i1,ACUQL35971.c3g8i1,ACUQL35971.c3g9i1,ACUQL36321.c0g1i3,ACUQL36593.c2g3i1,ACUQL36593.c2g5i1,ACUQL37076.c1g2i1,ACUQL37693.c6g2i8,ACUQL37693.c6g3i1,ACUQL37693.c6g4i2,ACUQL37693.c6g4i4,ACUQL37884.c2g1i1
MF	GO:0004190	aspartic-type endopeptidase activity	78	21	9.72	0.00043	0.0214008	ACUQL12511.c0g1i1,ACUQL15396.c0g1i1,ACUQL19242.c0g3i1,ACUQL20992.c0g1i1,ACUQL2329.c0g1i1,ACUQL23496.c0g1i1,ACUQL23496.c0g2i1,ACUQL24859.c0g1i2,ACUQL25251.c2g1i1,ACUQL2541.c0g1i1,ACUQL27026.c1g1i1,ACUQL27026.c2g1i1,ACUQL34944.c0g1i4,ACUQL35087.c3g1i3,ACUQL36784.c2g2i2,ACUQL36784.c2g2i4,ACUQL37497.c6g2i1,ACUQL37802.c1g4i1,ACUQL39773.c0g1i1,ACUQL50044.c0g1i1,ACUQL61219.c0g1i1
BP	GO:0035999	tetrahydrofolate interconversion	11	6	1.25	0.0006	0.05855	ACUQL36865.c0g2i13,ACUQL36865.c0g2i3,ACUQL37922.c2g3i3,ACUQL37922.c2g3i7,ACUQL37922.c2g3i8,ACUQL37922.c2g3i9
CC	GO:0008540	proteasome regulatory particle, base subcomplex	17	7	1.69	0.00074	0.0821267	ACUQL1531.c0g3i1,ACUQL20453.c0g1i1,ACUQL23388.c0g1i1,ACUQL35950.c4g1i1,ACUQL35950.c4g1i3,ACUQL5237.c0g1i1,ACUQL62196.c0g1i1
BP	GO:0030245	cellulose catabolic process	24	9	2.73	0.00082	0.0738631	ACUQL22330.c0g1i2,ACUQL25159.c1g1i1,ACUQL33652.c0g1i3,ACUQL36058.c2g2i1,ACUQL36058.c2g2i10,ACUQL36058.c2g2i4,ACUQL36058.c2g2i6,ACUQL36058.c2g2i7,ACUQL36058.c2g2i9
BP	GO:0048544	recognition of pollen	96	22	10.93	0.00093	0.0777879	ACUQL18398.c0g1i1,ACUQL24445.c0g1i1,ACUQL27403.c0g1i6,ACUQL28705.c0g1i1,ACUQL29589.c0g1i1,ACUQL29589.c2g1i1,ACUQL30426.c0g1i2,ACUQL33636.c0g4i1,ACUQL34501.c0g1i1,ACUQL34501.c0g5i1,ACUQL35322.c2g5i2,ACUQL35532.c0g1i3,ACUQL36856.c3g2i1,ACUQL37188.c5g4i1,ACUQL37188.c5g5i2,ACUQL37344.c2g2i1,ACUQL37344.c4g1i1,ACUQL37344.c5g1i1,ACUQL59972.c0g1i1,ACUQL71344.c0g1i1,ACUQL73091.c0g1i1,ACUQL9475.c0g1i1
CC	GO:0005720	nuclear heterochromatin	3	3	0.3	0.00097	0.0821267	ACUQL36240.c2g2i12,ACUQL36240.c2g4i2,ACUQL36240.c2g4i4
MF	GO:0004372	glycine hydroxymethyltransferase activity	11	6	1.37	0.00098	0.04529	ACUQL36865.c0g2i13,ACUQL36865.c0g2i3,ACUQL37922.c2g3i3,ACUQL37922.c2g3i7,ACUQL37922.c2g3i8,ACUQL37922.c2g3i9
MF	GO:0008810	cellulase activity	23	9	2.87	0.00113	0.0487407	ACUQL22330.c0g1i2,ACUQL25159.c1g1i1,ACUQL33652.c0g1i3,ACUQL36058.c2g2i1,ACUQL36058.c2g2i10,ACUQL36058.c2g2i4,ACUQL36058.c2g2i6,ACUQL36058.c2g2i7,ACUQL36058.c2g2i9
BP	GO:0010216	maintenance of DNA methylation	3	3	0.34	0.00147	0.101257	ACUQL36240.c2g2i12,ACUQL36240.c2g4i2,ACUQL36240.c2g4i4
BP	GO:0090308	regulation of methylation-dependent chromatin silencing	3	3	0.34	0.00147	0.101257	ACUQL36240.c2g2i12,ACUQL36240.c2g4i2,ACUQL36240.c2g4i4
BP	GO:2001289	lipid X metabolic process	3	3	0.34	0.00147	0.101257	ACUQL36345.c3g2i4,ACUQL36345.c3g2i8,ACUQL36345.c3g2i9
BP	GO:0007165	signal transduction	534	90	60.77	0.00165	0.107342	ACUQL16898.c0g1i1,ACUQL17033.c0g2i1,ACUQL17989.c0g1i1,ACUQL18746.c0g1i1,ACUQL1987.c0g1i1,ACUQL20627.c0g1i1,ACUQL23481.c0g1i1,ACUQL25000.c0g1i1,ACUQL25035.c0g1i1,ACUQL25035.c0g1i2,ACUQL25683.c0g1i1,ACUQL25683.c0g2i1,ACUQL25683.c1g1i1,ACUQL26687.c0g1i1,ACUQL28650.c0g2i1,ACUQL30444.c0g1i1,ACUQL31883.c1g1i5,ACUQL31883.c1g1i7,ACUQL32045.c0g1i5,ACUQL32459.c0g1i1,ACUQL32459.c0g1i2,ACUQL33357.c0g3i1,ACUQ…
MF	GO:0009029	tetraacyldisaccharide 4'-kinase activity	3	3	0.37	0.00193	0.0780444	ACUQL36345.c3g2i4,ACUQL36345.c3g2i8,ACUQL36345.c3g2i9
MF	GO:0030247	polysaccharide binding	39	12	4.86	0.00209	0.0795429	ACUQL12652.c0g1i1,ACUQL14123.c0g1i1,ACUQL20954.c0g2i1,ACUQL23205.c0g1i2,ACUQL29774.c0g1i1,ACUQL34703.c1g1i1,ACUQL34703.c1g2i1,ACUQL34703.c1g4i1,ACUQL34703.c1g5i1,ACUQL37497.c6g8i2,ACUQL39297.c0g1i1,ACUQL9659.c0g1i1
MF	GO:0043022	ribosome binding	30	10	3.74	0.0025	0.0892179	ACUQL1039.c0g2i1,ACUQL27254.c0g1i2,ACUQL34892.c1g1i1,ACUQL34892.c1g1i3,ACUQL34892.c1g1i4,ACUQL36406.c1g3i1,ACUQL37646.c4g5i1,ACUQL37646.c4g9i1,ACUQL68522.c0g1i1,ACUQL71049.c0g2i1
MF	GO:0020037	heme binding	277	51	34.53	0.00262	0.0892179	ACUQL1056.c0g1i1,ACUQL14391.c0g1i1,ACUQL17128.c0g2i1,ACUQL17128.c1g1i1,ACUQL18130.c0g1i1,ACUQL18130.c0g2i2,ACUQL18668.c0g1i1,ACUQL197.c0g1i1,ACUQL21288.c0g2i1,ACUQL21576.c0g1i1,ACUQL22726.c0g1i1,ACUQL23374.c0g1i1,ACUQL24170.c0g1i1,ACUQL24440.c0g2i1,ACUQL28901.c0g1i1,ACUQL28901.c0g1i2,ACUQL30781.c0g2i3,ACUQL31558.c0g1i1,ACUQL32176.c0g1i1,ACUQL32176.c3g1i1,ACUQL32398.c0g1i1,ACUQL32646.c0g1i1,ACUQL3…
MF	GO:0003899	DNA-directed RNA polymerase activity	82	19	10.22	0.00507	0.164015	ACUQL25721.c0g2i1,ACUQL31650.c0g2i7,ACUQL35301.c1g1i4,ACUQL35301.c1g1i7,ACUQL35497.c9g1i2,ACUQL35497.c9g1i7,ACUQL35658.c2g2i1,ACUQL35684.c8g2i2,ACUQL35807.c0g1i1,ACUQL35807.c0g1i5,ACUQL35807.c0g1i7,ACUQL36046.c3g6i13,ACUQL36046.c3g6i14,ACUQL36046.c3g6i17,ACUQL36046.c3g6i6,ACUQL37774.c1g4i15,ACUQL37813.c2g1i3,ACUQL66955.c0g1i1,ACUQL8469.c0g1i1
MF	GO:0004018	N6-(1,2-dicarboxyethyl)AMP AMP-lyase (fumarate-forming) activity	7	4	0.87	0.00616	0.173283	ACUQL37584.c1g1i11,ACUQL37584.c1g1i20,ACUQL37584.c1g1i24,ACUQL37584.c1g1i28
MF	GO:0042586	peptide deformylase activity	7	4	0.87	0.00616	0.173283	ACUQL34601.c0g1i1,ACUQL34601.c2g1i4,ACUQL34601.c5g1i1,ACUQL37770.c5g1i1
MF	GO:0070626	(S)-2-(5-amino-1-(5-phospho-D-ribosyl)imidazole-4-carboxamido)succinate AMP-lyase (fumarate-forming) activity	7	4	0.87	0.00616	0.173283	ACUQL37584.c1g1i11,ACUQL37584.c1g1i20,ACUQL37584.c1g1i24,ACUQL37584.c1g1i28
BP	GO:0009245	lipid A biosynthetic process	8	4	0.91	0.008	0.493053	ACUQL25738.c0g1i1,ACUQL36345.c3g2i4,ACUQL36345.c3g2i8,ACUQL36345.c3g2i9
CC	GO:0008180	COP9 signalosome	9	4	0.89	0.00806	0.44196	ACUQL33283.c4g2i1,ACUQL33283.c4g4i1,ACUQL33283.c4g5i1,ACUQL33283.c4g6i1
BP	GO:0006563	L-serine metabolic process	58	19	6.6	0.00848	0.496504	ACUQL35678.c5g1i1,ACUQL35971.c3g8i1,ACUQL35971.c3g9i1,ACUQL36321.c0g1i3,ACUQL36459.c2g1i4,ACUQL36593.c2g3i1,ACUQL36593.c2g5i1,ACUQL36865.c0g2i13,ACUQL36865.c0g2i3,ACUQL37076.c1g2i1,ACUQL37693.c6g2i8,ACUQL37693.c6g3i1,ACUQL37693.c6g4i2,ACUQL37693.c6g4i4,ACUQL37884.c2g1i1,ACUQL37922.c2g3i3,ACUQL37922.c2g3i7,ACUQL37922.c2g3i8,ACUQL37922.c2g3i9
CC	GO:0016021	integral component of membrane	5241	555	519.8	0.0087	0.44196	ACUQL10195.c0g1i1,ACUQL10375.c0g1i1,ACUQL10757.c0g1i1,ACUQL11109.c0g1i1,ACUQL11901.c0g1i1,ACUQL12418.c0g1i1,ACUQL12652.c0g1i1,ACUQL12763.c0g1i1,ACUQL12887.c0g1i1,ACUQL130.c0g1i1,ACUQL13286.c0g1i1,ACUQL13497.c0g1i1,ACUQL1406.c0g1i1,ACUQL14121.c0g1i1,ACUQL14622.c0g1i1,ACUQL14887.c0g1i1,ACUQL1642.c0g1i1,ACUQL16554.c0g1i1,ACUQL16618.c0g1i1,ACUQL16864.c0g1i3,ACUQL16919.c0g2i1,ACUQL16985.c0g1i1,ACUQL17…
MF	GO:0010333	terpene synthase activity	21	7	2.62	0.011	0.28908	ACUQL17229.c0g1i1,ACUQL20570.c0g1i1,ACUQL32095.c0g1i1,ACUQL33148.c0g1i1,ACUQL33904.c0g2i1,ACUQL4918.c0g1i1,ACUQL64616.c0g1i1
MF	GO:0016705	oxidoreductase activity, acting on paired donors, with incorporation or reduction of molecular oxygen	291	50	36.28	0.01117	0.28908	ACUQL1056.c0g1i1,ACUQL14391.c0g1i1,ACUQL17128.c0g2i1,ACUQL17128.c1g1i1,ACUQL18130.c0g1i1,ACUQL18130.c0g2i2,ACUQL21288.c0g2i1,ACUQL21576.c0g1i1,ACUQL21653.c0g1i1,ACUQL22726.c0g1i1,ACUQL23374.c0g1i1,ACUQL23812.c0g2i1,ACUQL24440.c0g2i1,ACUQL25336.c0g1i1,ACUQL27432.c0g1i1,ACUQL28118.c0g2i1,ACUQL28901.c0g1i1,ACUQL28901.c0g1i2,ACUQL30781.c0g2i3,ACUQL31558.c0g1i1,ACUQL32176.c0g1i1,ACUQL32176.c3g1i1,ACUQ…
MF	GO:0004672	protein kinase activity	1423	205	177.4	0.01219	0.303343	ACUQL10754.c0g2i1,ACUQL11383.c0g2i1,ACUQL12418.c0g1i1,ACUQL12652.c0g1i1,ACUQL13991.c0g3i1,ACUQL1406.c0g1i1,ACUQL17842.c0g1i1,ACUQL17970.c0g1i1,ACUQL18267.c0g1i2,ACUQL18398.c0g1i1,ACUQL1871.c0g1i1,ACUQL19059.c0g1i1,ACUQL19059.c0g1i4,ACUQL19111.c0g1i1,ACUQL1967.c0g1i1,ACUQL21548.c1g1i1,ACUQL22231.c0g1i1,ACUQL22964.c0g1i1,ACUQL23084.c0g1i1,ACUQL23154.c0g1i1,ACUQL23985.c0g1i1,ACUQL24031.c0g1i1,ACUQL2…
CC	GO:0000145	exocyst	39	9	3.87	0.01233	0.461962	ACUQL33802.c2g1i1,ACUQL36373.c3g4i16,ACUQL36373.c3g4i17,ACUQL36373.c3g4i2,ACUQL36373.c3g4i23,ACUQL36803.c1g2i1,ACUQL36803.c1g2i9,ACUQL36810.c3g3i4,ACUQL37728.c3g1i3
BP	GO:0000338	protein deneddylation	9	4	1.02	0.01312	0.640147	ACUQL33283.c4g2i1,ACUQL33283.c4g4i1,ACUQL33283.c4g5i1,ACUQL33283.c4g6i1
BP	GO:0006167	AMP biosynthetic process	9	4	1.02	0.01312	0.640147	ACUQL37584.c1g1i11,ACUQL37584.c1g1i20,ACUQL37584.c1g1i24,ACUQL37584.c1g1i28
BP	GO:0044208	'de novo' AMP biosynthetic process	9	4	1.02	0.01312	0.640147	ACUQL37584.c1g1i11,ACUQL37584.c1g1i20,ACUQL37584.c1g1i24,ACUQL37584.c1g1i28
BP	GO:0046033	AMP metabolic process	9	4	1.02	0.01312	0.640147	ACUQL37584.c1g1i11,ACUQL37584.c1g1i20,ACUQL37584.c1g1i24,ACUQL37584.c1g1i28
MF	GO:0003743	translation initiation factor activity	96	20	11.97	0.01379	0.324335	ACUQL22758.c0g1i1,ACUQL26177.c0g1i2,ACUQL30640.c1g1i1,ACUQL30640.c1g1i2,ACUQL33535.c0g1i1,ACUQL33839.c0g1i3,ACUQL34892.c1g1i3,ACUQL34892.c1g1i4,ACUQL36326.c3g1i3,ACUQL37135.c2g5i13,ACUQL37135.c2g5i3,ACUQL37184.c2g2i3,ACUQL37184.c2g2i8,ACUQL37329.c2g1i1,ACUQL37411.c0g1i19,ACUQL37411.c0g1i21,ACUQL37646.c4g5i1,ACUQL37646.c4g9i1,ACUQL44779.c0g1i1,ACUQL71049.c0g2i1
BP	GO:0006302	double-strand break repair	35	9	3.98	0.01412	0.651256	ACUQL22077.c0g1i1,ACUQL28477.c0g1i1,ACUQL30774.c0g2i1,ACUQL35157.c0g2i3,ACUQL35157.c0g2i4,ACUQL37513.c1g1i1,ACUQL37873.c3g1i2,ACUQL37873.c4g5i6,ACUQL7117.c0g1i1
BP	GO:0006887	exocytosis	47	11	5.35	0.01446	0.651256	ACUQL206.c0g1i1,ACUQL21698.c0g2i1,ACUQL33802.c2g1i1,ACUQL36373.c3g4i16,ACUQL36373.c3g4i17,ACUQL36373.c3g4i2,ACUQL36373.c3g4i23,ACUQL36803.c1g2i1,ACUQL36803.c1g2i9,ACUQL36810.c3g3i4,ACUQL37728.c3g1i3
CC	GO:0005938	cell cortex	40	9	3.97	0.01455	0.461962	ACUQL33802.c2g1i1,ACUQL36373.c3g4i16,ACUQL36373.c3g4i17,ACUQL36373.c3g4i2,ACUQL36373.c3g4i23,ACUQL36803.c1g2i1,ACUQL36803.c1g2i9,ACUQL36810.c3g3i4,ACUQL37728.c3g1i3
CC	GO:0044448	cell cortex part	40	9	3.97	0.01455	0.461962	ACUQL33802.c2g1i1,ACUQL36373.c3g4i16,ACUQL36373.c3g4i17,ACUQL36373.c3g4i2,ACUQL36373.c3g4i23,ACUQL36803.c1g2i1,ACUQL36803.c1g2i9,ACUQL36810.c3g3i4,ACUQL37728.c3g1i3
MF	GO:0004714	transmembrane receptor protein tyrosine kinase activity	2	2	0.25	0.01554	0.324335	ACUQL50450.c0g1i1,ACUQL7151.c0g1i1
MF	GO:0004768	stearoyl-CoA 9-desaturase activity	2	2	0.25	0.01554	0.324335	ACUQL34136.c0g1i1,ACUQL34136.c0g1i3
MF	GO:0016215	acyl-CoA desaturase activity	2	2	0.25	0.01554	0.324335	ACUQL34136.c0g1i1,ACUQL34136.c0g1i3
MF	GO:0047517	1,4-beta-D-xylan synthase activity	2	2	0.25	0.01554	0.324335	ACUQL36373.c2g2i2,ACUQL36373.c2g2i3
MF	GO:0016717	oxidoreductase activity, acting on paired donors, with oxidation of a pair of donors resulting in the reduction of molecular oxygen to two molecules of water	33	9	4.11	0.01686	0.328532	ACUQL21653.c0g1i1,ACUQL25336.c0g1i1,ACUQL27432.c0g1i1,ACUQL28118.c0g2i1,ACUQL34136.c0g1i1,ACUQL34136.c0g1i3,ACUQL44289.c0g1i1,ACUQL56578.c0g1i1,ACUQL9556.c0g1i1
MF	GO:0008135	translation factor activity, RNA binding	169	31	21.07	0.01712	0.328532	ACUQL1039.c0g2i1,ACUQL19592.c0g1i1,ACUQL22758.c0g1i1,ACUQL24747.c0g1i1,ACUQL24747.c2g1i1,ACUQL26177.c0g1i2,ACUQL30640.c1g1i1,ACUQL30640.c1g1i2,ACUQL33337.c0g1i1,ACUQL33535.c0g1i1,ACUQL33839.c0g1i3,ACUQL34892.c1g1i1,ACUQL34892.c1g1i3,ACUQL34892.c1g1i4,ACUQL36326.c3g1i3,ACUQL36406.c1g3i1,ACUQL36622.c5g3i5,ACUQL37135.c2g5i13,ACUQL37135.c2g5i3,ACUQL37157.c2g2i3,ACUQL37157.c2g2i8,ACUQL37184.c2g2i3,ACU…
MF	GO:0003955	NAD(P)H dehydrogenase (quinone) activity	9	4	1.12	0.01806	0.328532	ACUQL23352.c0g2i1,ACUQL35032.c1g1i3,ACUQL36062.c0g1i2,ACUQL44411.c0g1i1
MF	GO:0004525	ribonuclease III activity	18	6	2.24	0.01828	0.328532	ACUQL24659.c0g2i1,ACUQL36916.c2g3i1,ACUQL36916.c2g3i2,ACUQL36916.c2g3i3,ACUQL36916.c2g3i4,ACUQL8936.c0g1i1
MF	GO:0032296	double-stranded RNA-specific ribonuclease activity	18	6	2.24	0.01828	0.328532	ACUQL24659.c0g2i1,ACUQL36916.c2g3i1,ACUQL36916.c2g3i2,ACUQL36916.c2g3i3,ACUQL36916.c2g3i4,ACUQL8936.c0g1i1
BP	GO:0009664	plant-type cell wall organization	31	8	3.53	0.01979	0.854022	ACUQL13234.c0g1i1,ACUQL22105.c0g1i1,ACUQL22105.c0g2i1,ACUQL23205.c0g1i2,ACUQL30080.c0g1i1,ACUQL30080.c0g2i1,ACUQL30080.c3g1i1,ACUQL30172.c0g1i1
BP	GO:0010558	negative regulation of macromolecule biosynthetic process	18	8	2.05	0.02115	0.854022	ACUQL20377.c0g1i2,ACUQL24656.c0g1i2,ACUQL30666.c0g2i1,ACUQL36240.c2g2i12,ACUQL36240.c2g4i2,ACUQL36240.c2g4i4,ACUQL36574.c3g3i1,ACUQL36620.c2g14i1
BP	GO:2000113	negative regulation of cellular macromolecule biosynthetic process	18	8	2.05	0.02115	0.854022	ACUQL20377.c0g1i2,ACUQL24656.c0g1i2,ACUQL30666.c0g2i1,ACUQL36240.c2g2i12,ACUQL36240.c2g4i2,ACUQL36240.c2g4i4,ACUQL36574.c3g3i1,ACUQL36620.c2g14i1
BP	GO:0032940	secretion by cell	50	11	5.69	0.02263	0.883324	ACUQL206.c0g1i1,ACUQL21698.c0g2i1,ACUQL33802.c2g1i1,ACUQL36373.c3g4i16,ACUQL36373.c3g4i17,ACUQL36373.c3g4i2,ACUQL36373.c3g4i23,ACUQL36803.c1g2i1,ACUQL36803.c1g2i9,ACUQL36810.c3g3i4,ACUQL37728.c3g1i3
MF	GO:0043492	ATPase activity, coupled to movement of substances	173	42	21.57	0.023	0.387553	ACUQL14622.c0g1i1,ACUQL16919.c0g2i1,ACUQL17100.c1g1i1,ACUQL18753.c0g1i1,ACUQL23737.c0g1i1,ACUQL27463.c1g1i1,ACUQL28756.c0g1i1,ACUQL29092.c0g1i1,ACUQL31004.c0g1i1,ACUQL32096.c0g1i4,ACUQL33982.c0g1i2,ACUQL34254.c0g2i1,ACUQL34254.c0g2i4,ACUQL34735.c5g2i1,ACUQL35543.c1g7i7,ACUQL35646.c0g1i1,ACUQL35678.c5g1i1,ACUQL35785.c0g1i7,ACUQL35971.c3g8i1,ACUQL35971.c3g9i1,ACUQL36321.c0g1i3,ACUQL36388.c4g1i1,ACU…
MF	GO:0016838	carbon-oxygen lyase activity, acting on phosphates	24	7	2.99	0.02347	0.387553	ACUQL17229.c0g1i1,ACUQL20570.c0g1i1,ACUQL32095.c0g1i1,ACUQL33148.c0g1i1,ACUQL33904.c0g2i1,ACUQL4918.c0g1i1,ACUQL64616.c0g1i1
MF	GO:0004012	phospholipid-translocating ATPase activity	19	6	2.37	0.02396	0.387553	ACUQL27463.c1g1i1,ACUQL35543.c1g7i7,ACUQL37184.c2g2i10,ACUQL37184.c2g2i11,ACUQL37184.c2g2i12,ACUQL37249.c5g2i2
MF	GO:0005548	phospholipid transporter activity	19	6	2.37	0.02396	0.387553	ACUQL27463.c1g1i1,ACUQL35543.c1g7i7,ACUQL37184.c2g2i10,ACUQL37184.c2g2i11,ACUQL37184.c2g2i12,ACUQL37249.c5g2i2
CC	GO:0030123	AP-3 adaptor complex	7	3	0.69	0.02508	0.699516	ACUQL11193.c0g1i1,ACUQL36319.c0g2i13,ACUQL36319.c0g2i16
CC	GO:0000930	gamma-tubulin complex	3	2	0.3	0.02754	0.699516	ACUQL28950.c1g3i1,ACUQL32851.c0g2i1
BP	GO:0009890	negative regulation of biosynthetic process	19	8	2.16	0.02796	0.925497	ACUQL20377.c0g1i2,ACUQL24656.c0g1i2,ACUQL30666.c0g2i1,ACUQL36240.c2g2i12,ACUQL36240.c2g4i2,ACUQL36240.c2g4i4,ACUQL36574.c3g3i1,ACUQL36620.c2g14i1
BP	GO:0031327	negative regulation of cellular biosynthetic process	19	8	2.16	0.02796	0.925497	ACUQL20377.c0g1i2,ACUQL24656.c0g1i2,ACUQL30666.c0g2i1,ACUQL36240.c2g2i12,ACUQL36240.c2g4i2,ACUQL36240.c2g4i4,ACUQL36574.c3g3i1,ACUQL36620.c2g14i1
MF	GO:0004491	methylmalonate-semialdehyde dehydrogenase (acylating) activity	6	3	0.75	0.0289	0.456056	ACUQL37941.c2g1i1,ACUQL37987.c0g2i1,ACUQL38023.c2g2i1
BP	GO:0006281	DNA repair	276	42	31.41	0.02953	0.925497	ACUQL10097.c0g1i1,ACUQL1064.c0g1i1,ACUQL17222.c0g2i1,ACUQL18767.c1g1i1,ACUQL19318.c0g1i1,ACUQL19573.c0g2i1,ACUQL22077.c0g1i1,ACUQL22297.c0g2i1,ACUQL2377.c0g1i1,ACUQL28477.c0g1i1,ACUQL28797.c0g1i2,ACUQL28797.c0g1i4,ACUQL30774.c0g2i1,ACUQL33053.c0g2i4,ACUQL34113.c0g1i1,ACUQL34391.c0g1i1,ACUQL34894.c0g1i2,ACUQL34962.c1g1i8,ACUQL34962.c1g1i9,ACUQL35157.c0g2i3,ACUQL35157.c0g2i4,ACUQL35778.c0g4i5,ACUQL…
BP	GO:0046903	secretion	52	11	5.92	0.0297	0.925497	ACUQL206.c0g1i1,ACUQL21698.c0g2i1,ACUQL33802.c2g1i1,ACUQL36373.c3g4i16,ACUQL36373.c3g4i17,ACUQL36373.c3g4i2,ACUQL36373.c3g4i23,ACUQL36803.c1g2i1,ACUQL36803.c1g2i9,ACUQL36810.c3g3i4,ACUQL37728.c3g1i3
MF	GO:0003746	translation elongation factor activity	67	14	8.35	0.0347	0.534545	ACUQL1039.c0g2i1,ACUQL19592.c0g1i1,ACUQL33337.c0g1i1,ACUQL34892.c1g1i1,ACUQL34892.c1g1i3,ACUQL34892.c1g1i4,ACUQL36406.c1g3i1,ACUQL36622.c5g3i5,ACUQL37157.c2g2i3,ACUQL37157.c2g2i8,ACUQL37646.c4g5i1,ACUQL37646.c4g9i1,ACUQL68522.c0g1i1,ACUQL71049.c0g2i1
BP	GO:0033554	cellular response to stress	310	46	35.28	0.03481	0.925497	ACUQL10097.c0g1i1,ACUQL1064.c0g1i1,ACUQL17222.c0g2i1,ACUQL18767.c1g1i1,ACUQL19318.c0g1i1,ACUQL19573.c0g2i1,ACUQL22077.c0g1i1,ACUQL22297.c0g2i1,ACUQL2377.c0g1i1,ACUQL26427.c0g1i1,ACUQL26427.c0g1i2,ACUQL27254.c0g1i2,ACUQL28477.c0g1i1,ACUQL28797.c0g1i2,ACUQL28797.c0g1i4,ACUQL30774.c0g2i1,ACUQL33053.c0g2i4,ACUQL34113.c0g1i1,ACUQL34391.c0g1i1,ACUQL34894.c0g1i2,ACUQL34962.c1g1i8,ACUQL34962.c1g1i9,ACUQL…
BP	GO:0006751	glutathione catabolic process	3	2	0.34	0.03588	0.925497	ACUQL10240.c0g1i1,ACUQL10240.c0g2i1
BP	GO:0032968	positive regulation of transcription elongation from RNA polymerase II promoter	3	2	0.34	0.03588	0.925497	ACUQL22175.c0g1i1,ACUQL36620.c2g14i1
BP	GO:0034243	regulation of transcription elongation from RNA polymerase II promoter	3	2	0.34	0.03588	0.925497	ACUQL22175.c0g1i1,ACUQL36620.c2g14i1
BP	GO:0055088	lipid homeostasis	3	2	0.34	0.03588	0.925497	ACUQL26212.c0g2i1,ACUQL4932.c0g1i1
BP	GO:0006974	cellular response to DNA damage stimulus	280	42	31.87	0.03632	0.925497	ACUQL10097.c0g1i1,ACUQL1064.c0g1i1,ACUQL17222.c0g2i1,ACUQL18767.c1g1i1,ACUQL19318.c0g1i1,ACUQL19573.c0g2i1,ACUQL22077.c0g1i1,ACUQL22297.c0g2i1,ACUQL2377.c0g1i1,ACUQL28477.c0g1i1,ACUQL28797.c0g1i2,ACUQL28797.c0g1i4,ACUQL30774.c0g2i1,ACUQL33053.c0g2i4,ACUQL34113.c0g1i1,ACUQL34391.c0g1i1,ACUQL34894.c0g1i2,ACUQL34962.c1g1i8,ACUQL34962.c1g1i9,ACUQL35157.c0g2i3,ACUQL35157.c0g2i4,ACUQL35778.c0g4i5,ACUQL…
BP	GO:0006420	arginyl-tRNA aminoacylation	95	17	10.81	0.03833	0.925497	ACUQL18646.c0g1i1,ACUQL29002.c0g1i1,ACUQL29765.c0g1i2,ACUQL30646.c0g1i3,ACUQL34513.c2g4i3,ACUQL35197.c3g2i3,ACUQL36574.c0g1i1,ACUQL36574.c5g7i1,ACUQL36574.c6g1i1,ACUQL36692.c9g3i2,ACUQL36692.c9g3i3,ACUQL36692.c9g3i4,ACUQL36692.c9g3i5,ACUQL37923.c4g1i1,ACUQL37923.c4g9i2,ACUQL38014.c3g6i1,ACUQL38014.c3g7i1
CC	GO:0031224	intrinsic component of membrane	5250	558	520.7	0.04169	0.907627	ACUQL10195.c0g1i1,ACUQL10375.c0g1i1,ACUQL10757.c0g1i1,ACUQL11109.c0g1i1,ACUQL11901.c0g1i1,ACUQL12418.c0g1i1,ACUQL12652.c0g1i1,ACUQL12763.c0g1i1,ACUQL12887.c0g1i1,ACUQL130.c0g1i1,ACUQL13286.c0g1i1,ACUQL13497.c0g1i1,ACUQL1406.c0g1i1,ACUQL14121.c0g1i1,ACUQL14123.c0g1i1,ACUQL14622.c0g1i1,ACUQL14887.c0g1i1,ACUQL1642.c0g1i1,ACUQL16554.c0g1i1,ACUQL16618.c0g1i1,ACUQL16864.c0g1i3,ACUQL16919.c0g2i1,ACUQL16…
BP	GO:0006979	response to oxidative stress	82	15	9.33	0.04195	0.925497	ACUQL18668.c0g1i1,ACUQL197.c0g1i1,ACUQL24170.c0g1i1,ACUQL26427.c0g1i1,ACUQL26427.c0g1i2,ACUQL31087.c0g1i5,ACUQL32646.c0g1i1,ACUQL37826.c5g3i1,ACUQL37826.c5g3i2,ACUQL37826.c5g3i3,ACUQL37826.c5g3i4,ACUQL37826.c5g3i6,ACUQL44747.c0g1i1,ACUQL61523.c0g1i1,ACUQL9656.c0g2i1
BP	GO:0006457	protein folding	214	33	24.35	0.04213	0.925497	ACUQL18476.c0g1i1,ACUQL20068.c1g1i1,ACUQL23035.c0g1i1,ACUQL24754.c0g1i4,ACUQL26427.c0g1i1,ACUQL26427.c0g1i2,ACUQL32548.c0g3i1,ACUQL33836.c0g1i2,ACUQL33836.c0g1i4,ACUQL33836.c0g1i8,ACUQL34159.c1g1i1,ACUQL34406.c0g1i6,ACUQL34406.c0g1i8,ACUQL34926.c0g2i4,ACUQL35242.c2g1i3,ACUQL35429.c2g1i1,ACUQL35473.c3g3i1,ACUQL35553.c8g4i5,ACUQL35749.c0g1i1,ACUQL35749.c11g1i1,ACUQL35749.c2g1i2,ACUQL35749.c5g1i1,AC…
MF	GO:0003839	gamma-glutamylcyclotransferase activity	3	2	0.37	0.04274	0.553056	ACUQL10240.c0g1i1,ACUQL10240.c0g2i1
MF	GO:0004151	dihydroorotase activity	3	2	0.37	0.04274	0.553056	ACUQL34935.c3g1i1,ACUQL34935.c3g1i2
MF	GO:0004867	serine-type endopeptidase inhibitor activity	3	2	0.37	0.04274	0.553056	ACUQL32760.c0g3i1,ACUQL34239.c0g1i1
MF	GO:0017070	U6 snRNA binding	3	2	0.37	0.04274	0.553056	ACUQL34217.c0g1i1,ACUQL35846.c0g5i3
MF	GO:0030597	RNA glycosylase activity	3	2	0.37	0.04274	0.553056	ACUQL20377.c0g1i2,ACUQL36574.c3g3i1
MF	GO:0030598	rRNA N-glycosylase activity	3	2	0.37	0.04274	0.553056	ACUQL20377.c0g1i2,ACUQL36574.c3g3i1
MF	GO:0030623	U5 snRNA binding	3	2	0.37	0.04274	0.553056	ACUQL34217.c0g1i1,ACUQL35846.c0g5i3
MF	GO:0042393	histone binding	3	2	0.37	0.04274	0.553056	ACUQL22175.c0g1i1,ACUQL36620.c2g14i1
CC	GO:0019005	SCF ubiquitin ligase complex	14	4	1.39	0.04288	0.907627	ACUQL22608.c0g1i1,ACUQL32418.c0g1i1,ACUQL35871.c3g4i1,ACUQL43408.c0g1i1
MF	GO:0061630	ubiquitin protein ligase activity	22	6	2.74	0.04765	0.592876	ACUQL21645.c0g1i2,ACUQL28046.c0g1i2,ACUQL36240.c2g2i12,ACUQL36240.c2g4i2,ACUQL36240.c2g4i4,ACUQL9487.c0g1i1
MF	GO:0061659	ubiquitin-like protein ligase activity	22	6	2.74	0.04765	0.592876	ACUQL21645.c0g1i2,ACUQL28046.c0g1i2,ACUQL36240.c2g2i12,ACUQL36240.c2g4i2,ACUQL36240.c2g4i4,ACUQL9487.c0g1i1
BP	GO:0051716	cellular response to stimulus	861	136	97.99	0.04774	0.925497	ACUQL10097.c0g1i1,ACUQL1064.c0g1i1,ACUQL16898.c0g1i1,ACUQL17033.c0g2i1,ACUQL17222.c0g2i1,ACUQL17989.c0g1i1,ACUQL18746.c0g1i1,ACUQL18767.c1g1i1,ACUQL19318.c0g1i1,ACUQL19573.c0g2i1,ACUQL1987.c0g1i1,ACUQL20627.c0g1i1,ACUQL22077.c0g1i1,ACUQL22297.c0g2i1,ACUQL23481.c0g1i1,ACUQL2377.c0g1i1,ACUQL25000.c0g1i1,ACUQL25035.c0g1i1,ACUQL25035.c0g1i2,ACUQL25683.c0g1i1,ACUQL25683.c0g2i1,ACUQL25683.c1g1i1,ACUQL2…
